# Supplementary material for: Global Health Diplomacy, Monitoring & Evaluation, and the Importance of Quality Assurance & Control: Findings from NIMH Project Accept (HPTN 043): A Phase III Randomized Controlled Trial of Community Mobilization, Mobile Testing, Same-Day Results, and Post-Test Support for HIV in Sub-Saharan Africa and Thailand
Source: PLoS One. 2016 Feb 22;11(2):e0149335. doi: 10.1371/journal.pone.0149335 (PMC4762940; doi:10.1371/journal.pone.0149335)
Supplement: S1 Fig — (XLS) [file pone.0149335.s001.xls]

## Sheet: Zimb CM Y-1
Entry Order	Site	Community Name	Venue	Counselor ID	Date of Evaluation	Evaluator	Session Length	A - Basic Skills	B - Provide Accurate Information	C - Referrals	GRAND TOTAL	GRAND AVERAGE	Narrative
14	Zimbabwe	7	36	2306	2006-02-08	2301	30	3.6	N/A	3.75	7.35	3.68	TRUE
12	Zimbabwe	7	36	2303	2006-02-09	2301	35	3.7	N/A	3.75	7.45	3.73	TRUE
13	Zimbabwe	7	62	2305	2006-02-13	2301	35	3.7	N/A	3.5	7.2	3.6	TRUE
11	Zimbabwe	7	52	2302	2006-02-13	2301	45	3.7	N/A	3.6	5.5	3.65	FALSE
9	Zimbabwe	5	23	2306	2006-03-21	2301	40	4.3	N/A	4.2	4.7	4.3	TRUE
7	Zimbabwe	7	36	2305	2006-03-22	2301	64	4.1	N/A	4	8.1	4.1	TRUE
8	Zimbabwe	5	23	2306	2006-03-22	2301	49	4.2	N/A	2.1	6.3	4.2	TRUE
3	Zimbabwe	7	23	2302	2006-03-22	2301	47	3.8	N/A	3.6	7.4	3.7	TRUE
6	Zimbabwe	1	06	2305	2006-03-23	2301	36	4	N/A	4	8	4	TRUE
5	Zimbabwe	1	06	2303	2006-03-28	2301	76	4.1	N/A	3.8	7.9	3.9	TRUE
4	Zimbabwe	5	07	2303	2006-03-28	2301	40	4	N/A	4.2	8.2	4.1	TRUE
21	Zimbabwe	1	07	2303	2006-03-28	2301	60	3.8	N/A	4	7.8	3.9	TRUE
15	Zimbabwe	1	06	2305	2006-03-29	2301	36	4.1	N/A	3.8	7.9	3.95	TRUE
20	Zimbabwe	5	20	2306	2006-03-29	2301	37	4.1	N/A	4.2	8.3	4.15	TRUE
16	Zimbabwe	1	02	2306	2006-03-30	2301	48	4.1	N/A	3.8	7.9	3.95	TRUE
2	Zimbabwe	5	20	2302	2006-03-30	2301	73	3.7	N/A	3.8	7.5	3.8	TRUE
19	Zimbabwe	1	02	2303	2006-03-30	2301	40	4.1	N/A	4	8.1	4.05	TRUE
18	Zimbabwe	1	06	2305	2006-04-03	2301	35	4.1	N/A	4	8.1	4.05	TRUE
17	Zimbabwe	1	06	2302	2006-04-07	2301	35	3.9	N/A	4	7.9	3.95	TRUE
45	Zimbabwe	5	19	N/A	2006-05-03	2301	45	4	4	4	12	4	TRUE
39	Zimbabwe	1	06	2306	2006-05-04	2301	36	4.2	4	4	12.2	4.07	TRUE
44	Zimbabwe	5	22	2303	2006-05-04	2301	38	3.8	4	3	10.8	3.6	TRUE
46	Zimbabwe	5	24	2302	2006-05-05	2301	30	3.8	3.8	4	11.6	3.87	TRUE
41	Zimbabwe	7	15	N/A	2006-05-10	2301	26	4.3	4	5	13.3	4.43	TRUE
43	Zimbabwe	1	08	2303	2006-05-10	2301	35	4.1	4	4	12.1	4.03	TRUE
40	Zimbabwe	1	07	2306	2006-05-15	2301	39	3.7	4	4	11.7	3.9	TRUE
42	Zimbabwe	3	12	N/A	2006-05-18	2301	48	4.2	4	4	12.2	4.06	TRUE
49	Zimbabwe	7	36	2306	2006-06-06	2301	30	3.8	4	4	11.8	3.9	TRUE
52	Zimbabwe	7	36	2305	2006-06-08	2301	48	4.3	4	4	12.3	4.1	TRUE
54	Zimbabwe	7	36	2302	2006-06-08	2301	30	4.1	4	4	12.1	4	TRUE
47	Zimbabwe	3	16	2302	2006-06-21	2301	25	4.3	4	N/A	8.3	4.15	TRUE
50	Zimbabwe	3	16	2303	2006-06-21	2301	20	4.1	4	4	12.1	4	TRUE
48	Zimbabwe	5	07	2306	2006-06-22	2301	14	3.95	3.3	N/A	7.25	3.63	TRUE
51	Zimbabwe	5	23	2303	2006-06-22	2301	15	3.8	3.3	3	10.1	3.4	TRUE
53	Zimbabwe	1	02	2305	2006-06-28	2301	18	3.7	3.8	N/A	7.5	3.8	TRUE
57	Zimbabwe	5	23	2302	2006-07-03	2301	20	3.4	3.6	4	11	3.7	TRUE
58	Zimbabwe	5	23	2303	2006-07-03	2301	28	3.6	4	3.9	11.6	3.9	TRUE
55	Zimbabwe	5	23	2305	2006-07-03	2301	30	3.7	3.8	4	11.5	3.8	TRUE
56	Zimbabwe	5	23	2306	2006-07-03	2301	25	3.7	3.6	3	10.3	3.4	TRUE
60	Zimbabwe	5	22	2302	2006-08-03	2301	40	3.6	4	N/A	7.6	3.8	TRUE
62	Zimbabwe	5	12	2305	2006-08-03	2301	25	3.6	3.8	4	11.4	3.8	TRUE
61	Zimbabwe	5	19	2303	2006-08-07	2301	30	3.6	3.8	3	10.4	3.5	TRUE
63	Zimbabwe	3	10	2306	2006-08-08	2301	16	3.6	3.8	4	11.4	3.8	TRUE
66	Zimbabwe	1	06	2305	2006-09-07	2301	40	3.9	4	4	11.9	4	TRUE
65	Zimbabwe	1	06	2303	2006-09-08	2301	40	3.8	3.6	4	11.4	3.8	TRUE
64	Zimbabwe	1	06	2302	2006-09-08	2301	40	3.9	4	4	11.9	3.96	TRUE
67	Zimbabwe	3	16	2306	2006-09-11	2301	39	4.1	4	4	12.1	4	TRUE
69	Zimbabwe	1	07	2303	2006-09-20	2301	40	3.6	3.6	3	10.2	3.4	TRUE
71	Zimbabwe	3	16	2306	2006-09-20	2301	35	4.2	4	4	12.2	4.1	TRUE
68	Zimbabwe	1	08	2302	2006-09-27	2301	45	3.9	3.8	4	11.7	3.9	TRUE
70	Zimbabwe	3	16	2305	2006-10-05	2301	40	3.9	4	4	11.9	4	TRUE
74	Zimbabwe	5	20	2305	2006-11-01	2301	30	3.7	3.6	4	11.3	3.8	TRUE
75	Zimbabwe	5	20	2306	2006-11-01	2301	30	3.8	3.8	4	11.6	3.9	TRUE
72	Zimbabwe	3	16	2302	2006-11-10	2301	45	3.4	3.4	3	9.8	3.3	TRUE
73	Zimbabwe	1	2	2303	2006-11-14	2301	30	3.4	3.4	3	9.8	3.3	TRUE
77	Zimbabwe	1	06	2305	2006-11-23	2301	45	3.8	3.6	3.8	11.2	3.7	TRUE
76	Zimbabwe	3	12	2303	2006-12-04	2301	45	3.8	3.6	3.6	11	3.7	TRUE
78	Zimbabwe	5	21	2306	2006-12-07	2301	55	3.9	4	3.8	11.7	3.9	TRUE
79	Zimbabwe	5	23	2306	2007-01-03	2301	40	4.1	4	4.1	12.2	4.1	TRUE
81	Zimbabwe	7	36	2305	2007-01-05	2301	45	4	3.8	3.8	11.6	3.9	TRUE
80	Zimbabwe	3	13	2302	2007-01-08	2301	50	3.9	3.8	3.9	11.6	3.9	TRUE
							AVG	3.8877	3.82381	3.80702	9.9877	3.86984

## Sheet: Zimb CM Y-2
Entry Order	Site	Community Name	Venue	Counselor ID	Date of Evaluation	Evaluator	Session Length	A - Basic Skills	B - Provide Accurate Information	C - Referrals	GRAND TOTAL	GRAND AVERAGE	Narrative
82	Zimbabwe	3	10	2302	2007-02-06	2301	60	3.6	4	4	11.6	3.9	TRUE
83	Zimbabwe	1	7	2303	2007-02-08	2301	50	3.6	3.4	4	11	3.7	TRUE
86	Zimbabwe	7	60	2303	2007-03-04	2301	45	3.8	3.6	4	11.4	3.8	TRUE
85	Zimbabwe	1	03	2305	2007-03-09	2301	40	3.9	3.8	4	11.7	3.9	TRUE
84	Zimbabwe	3	12	2302	2007-03-11	2301	60	4	3.8	4	11.8	4	TRUE
88	Zimbabwe	3	13	2302	2007-03-28	2301	68	4.2	4.2	4	12.4	4.1	TRUE
87	Zimbabwe	1	4	2305	2007-04-03	2301	47	4.1	3.8	4	11.9	4	TRUE
89	Zimbabwe	7	38	2304	2007-04-05	2301	55	3.8	3.8	4	11.6	3.9	TRUE
91	Zimbabwe	5	21	2302	2007-04-24	2301	20	4.3	4.5	4	12.8	4.2	TRUE
90	Zimbabwe	7	36	2303	2007-04-25	2301	20	3.6	3.6	N/A	7.2	3.6	TRUE
92	Zimbabwe	5	21	2302	2007-05-24	2301	30	4	4	4	12	4	TRUE
93	Zimbabwe	7	52	2303	2007-05-31	2301	48	3.5	3	3.5	10	3.33	TRUE
95	Zimbabwe	5	24	2302	2007-06-18	2301	50	4	4	4	12	4	TRUE
94	Zimbabwe	1	03	2301	2007-06-29	2301	30	3.4	3.2	4	10.6	3.5	TRUE
97	Zimbabwe	1	06	2303	2007-07-03	2301	55	3.1	4	3	10.1	3.4	TRUE
96	Zimbabwe	3	15	2302	2007-07-06	2301	45	3.2	3.6	4	10.8	3.6	TRUE
98	Zimbabwe	7	25	2303	2007-08-09	2301	48	3.8	3.6	3	10.4	3.5	TRUE
99	Zimbabwe	5	11	2302	2007-08-16	2301	45	3.8	3.8	4	11.6	3.9	TRUE
100	Zimbabwe	5	23	2302	2007-09-14	2301	34	4	3.7	3.9	11.6	3.87	TRUE
101	Zimbabwe	1	8	2303	2007-09-15	2301	42	3.9	3.8	4	11.7	3.9	TRUE
102	Zimbabwe	3	14	2302	2007-10-14	2301	35	3.9	4	5	12.9	4.3	TRUE
103	Zimbabwe	7	52	2303	2007-10-17	2301	58	3.2	3.9	3.8	10.9	3.63	TRUE
105	Zimbabwe	1	06	2303	2007-11-06	2301	45	3.6	4	4	11.6	3.87	TRUE
104	Zimbabwe	3	15	2302	2007-11-10	2301	30	4	4	4	12	4	TRUE
106	Zimbabwe	1	05	2303	2007-12-03	2301	45	3.8	3.9	3.8	11.5	3.83	TRUE
107	Zimbabwe	3	10	2302	2007-12-06	2301	30	4	4	4	12	4	TRUE
108	Zimbabwe	3	15	2302	2008-01-10	2301	45	4.2	4	4	12.2	4.1	TRUE
109	Zimbabwe	7	61	2303	2008-01-15	2301	55	3.25	3.4	3	9.7	3.2	TRUE
							AVG	3.76964	3.8	3.88889	11.3214	3.8225

## Sheet: Zimb CM Y-3
Entry Order	Site	Community Name	Venue	Counselor ID	Date of Evaluation	Evaluator	Session Length	A - Basic Skills	B - Provide Accurate Information	C - Referrals	GRAND TOTAL	GRAND AVERAGE	Narrative
110	Zimbabwe	1	06	2303	2008-02-02	2301	60	4	4	4	12	4	TRUE
111	Zimbabwe	3	12	2302	2008-02-04	2301	30	4	4	4	12	4	TRUE
112	Zimbabwe	1	7	2303	2008-03-15	2301	30	3	3	3	9	3	TRUE
113	Zimbabwe	5	21	2302	2008-03-16	2301	40	4	4	4	12	4	TRUE
114	Zimbabwe	7	63	2303	2008-04-08	2301	28	3	3	4	10	3.33	TRUE
115	Zimbabwe	3	17	2302	2008-04-10	2301	40	4	4	4	12	4	TRUE
116	Zimbabwe	5	22	2302	2008-07-14	2301	25	4.7	4.5	N/A	9.2	4.6	TRUE
117	Zimbabwe	5	21	2302	2008-09-28	2301	38	4.1	4	4.1	12.2	4.07	TRUE
118	Zimbabwe	5	20	2302	2008-10-25	2301	30	4	4	4	12	4	TRUE
119	Zimbabwe	3	10	2302	2008-11-28	2301	45	5	4	4	13	4.33	TRUE
120	Zimbabwe	3	12	2302	2008-12-05	2301	45	4.3	4.2	4	12.5	4.17	TRUE
121	Zimbabwe	1	6	2205	2009-01-21	2301	20	4	4.5	4	12.5	4.17	TRUE
							AVG	4.00833	3.93333	3.91818	11.5333	3.9725

## Sheet: Zimb VCT Y-1
Entry Order	Site	Community Name	Venue	Counselor ID	Date of Evaluation	Evaluator	Session Length	Pre Test or Post Test	Individual or Couple	A - Basic Counseling Skills	B - Introduction & Orientation to the Session	C - Risk Assessment	D - Reducing Risk	E - HIV Test Preparation	F - Giving HIV Test Result	G - Risk Reduction Plan	H -Id Support for RR Plan	I - Negotiate Disclosure and Partner Referral	J - Id Source of Support and Referrals	GRAND TOTAL	GRAND AVERAGE	Narrative Comments
108	Zimbabwe	7	32	2106	2006-02-22	2101	75	Both	Individual	3.7	3.7	3.5	3.5	3.9	3.5	3.2	3.2	3.4	4	35.6	3.56	TRUE
109	Zimbabwe	7	55	2105	2006-02-22	2101	74	Both	Individual	4	4	3.5	3.3	3.6	4	3.3	3.8	4	4	34.5	4.45	TRUE
106	Zimbabwe	7	32	2109	2006-02-23	2101	68	Both	Individual	3.7	3.5	3.6	3.8	3	3.3	3.5	3.7	4	4	36.1	3.61	TRUE
107	Zimbabwe	7	32	2107	2006-02-23	2101	72	Both	Individual	3.5	3.5	3.5	3.5	3.8	4	3.5	3.8	4	4	37	3.7	TRUE
104	Zimbabwe	7	33	2109	2006-02-28	2101	89	Both	Individual	4	3.8	3.6	3.3	4	3.3	3.3	3.2	3	4	35.5	3.5	TRUE
105	Zimbabwe	7	33	2106	2006-02-28	2101	88	Both	Individual	3.7	4	3.2	3.5	4	3.6	3.4	3.5	3.7	4	36.6	3.7	TRUE
103	Zimbabwe	7	33	2103	2006-03-01	2101	89	Both	Individual	4.1	4.7	4.4	4.2	4.5	5	4.4	N/A	4.2	5	40.5	4.5	TRUE
101	Zimbabwe	7	61	2102	2006-03-03	2101	96	Both	Individual	5	4.5	4.5	4.6	4.6	5	4.4	4	4.2	4.4	45.16	4.5	TRUE
102	Zimbabwe	7	61	2105	2006-03-03	2101	97	Both	Individual	4	4	3.7	3.8	4	4.2	3.7	4	3.7	4.3	39.4	3.94	TRUE
100	Zimbabwe	5	110	2103	2006-03-04	2101	92	Both	Individual	4.6	4.5	4.3	4	4.3	5	4	4.5	4.5	5	44.7	4.47	TRUE
114	Zimbabwe	7	71	2107	2006-03-13	2101	87	Both	Individual	4.3	4.4	4.5	4	4.3	5	4.4	5	4.6	4.4	44.9	4.49	TRUE
126	Zimbabwe	7	73	2108	2006-03-13	2101	92	Both	Individual	4.5	4.2	4.2	4.2	4.3	4.5	3.8	4.1	4.3	5	43.1	4.31	TRUE
123	Zimbabwe	7	71	2109	2006-03-13	2101	110	Both	Couple	4.2	4.2	4.4	4.1	4.4	4.4	4.4	4	N/A	5	39.05	4.34	TRUE
122	Zimbabwe	7	71	2107	2006-03-14	2101	92	Both	Individual	4.3	4.1	4	4.2	4.1	4.1	4	4	4.3	5	42.1	4.21	TRUE
118	Zimbabwe	7	71	2106	2006-03-14	2101	86	Both	Individual	4.3	4.1	4	4.2	4.4	4	4.2	4.3	3.8	5	42.3	4.23	TRUE
112	Zimbabwe	7	73	2108	2006-03-16	2101	84	Both	Individual	4.7	4.6	4.6	4.2	5	4	4.5	4	4	5	44.6	4.46	TRUE
120	Zimbabwe	5	23	2108	2006-03-23	2101	98	Both	Individual	4.5	4.3	4.1	4	4.3	4.3	4.4	4.3	4.6	5	43.8	4.38	TRUE
121	Zimbabwe	5	23	2105	2006-03-23	2101	94	Both	Individual	4	4.3	4.2	4.2	4	4	4.1	4.5	4.3	5	42.6	4.26	TRUE
125	Zimbabwe	5	23	2107	2006-03-24	2103	80	Both	Individual	4.6	4.8	4.4	4	4.6	4.3	3.8	4	4.1	5	43.6	4.36	TRUE
116	Zimbabwe	5	23	2106	2006-03-24	2103	88	Both	Individual	4.6	4.5	3.7	4	4.2	4.6	4.2	4	4.8	5	43.6	4.4	TRUE
119	Zimbabwe	5	20	2105	2006-03-30	2101	91	Both	Individual	4.7	4.7	4.2	4.7	4.6	4.2	5	4	4.5	4.4	45	4.5	TRUE
124	Zimbabwe	1	06	2106	2006-03-30	2101	97	Both	Individual	4.8	4.6	4.5	5	4.6	4.8	4.6	4.5	4.5	5	46.9	4.69	TRUE
151	Zimbabwe	1	07	2102	2006-04-04	2101	94	Both	Couple	4.9	4.4	4.8	4.7	4.9	5	4.7	5	4.7	5	48.1	4.81	TRUE
154	Zimbabwe	1	01	2109	2006-04-12	2101	95	Both	Individual	4.4	4	3.7	4	4	4.2	4	4	4	5	41.3	4.13	TRUE
153	Zimbabwe	3	10	2108	2006-04-12	2101	96	Both	Individual	4.4	4.1	4.2	4.1	4	4.1	4	4	4.1	4.6	41.6	4.16	TRUE
152	Zimbabwe	3	10	2105	2006-04-12	2101	84	Both	Individual	4.4	4	4.2	4	4.2	4	3.8	4	3.3	5	40.9	4.09	TRUE
156	Zimbabwe	5	21	2108	2006-04-19	2101	86	Both	Individual	4.3	4	4.1	4	4.2	4.3	4.4	5	4.4	5	43.7	4.37	TRUE
157	Zimbabwe	5	21	2105	2006-04-19	2101	87	Both	Individual	4.2	4.1	4.2	4	4	4	3.7	4	4	5	41.2	4.12	TRUE
158	Zimbabwe	7	36	2109	2006-04-19	2101	N/A	Both	Individual	4.4	4.1	3.5	4.2	4	4.2	4.1	4	4	5	41.5	4.15	TRUE
155	Zimbabwe	7	36	2107	2006-04-19	2101	96	Both	Individual	4.4	4.4	4.3	4.4	4.4	4	4.1	4	4.2	4.5	42.7	4.3	TRUE
164	Zimbabwe	5	24	2105	2006-05-04	2101	87	Both	N/A	4	4	3.8	3.7	4	4	4.1	3.8	3.8	4	39.2	3.92	TRUE
165	Zimbabwe	1	06	2106	2006-05-04	2101	N/A	Both	N/A	4.3	4	4	4.1	4	4.3	4	4	4.1	4	40.8	4.08	TRUE
166	Zimbabwe	1	06	2109	2006-05-05	2101	95	Both	N/A	4.3	4	3.8	4	3.9	4	4	3.7	3.8	4	39.5	3.95	TRUE
163	Zimbabwe	1	06	2107	2006-05-05	2101	93	Both	N/A	4	4	3.8	3.8	4	4.3	3.8	4	4	4	39.7	3.97	TRUE
159	Zimbabwe	1	07	2107	2006-05-17	2101	91	Both	Individual	4	4.1	4	3.8	4	4	3.7	4	3.9	4.2	39.7	3.97	TRUE
160	Zimbabwe	1	07	2109	2006-05-17	2101	93	Both	Individual	4	4	4	4	4	4.4	3.8	4	4.1	4.5	40.8	4.08	TRUE
169	Zimbabwe	1	07	2106	2006-05-17	2103	N/A	Both	Individual	4.6	4.3	4.2	3.9	3.8	4.1	4	4.5	4.1	4.1	41.6	4.12	TRUE
167	Zimbabwe	7	61	2109	2006-05-30	2103	45	Both	Individual	4.6	4.1	4.1	3.8	4.3	N/A	N/A	N/A	N/A	N/A	20.9	4.18	TRUE
168	Zimbabwe	7	61	2107	2006-05-30	2103	70	Both	Individual	4.3	4.1	4.3	3.9	4.8	5	3.8	3	N/A	4.7	37.9	4.21	TRUE
162	Zimbabwe	5	20	2106	2006-05-31	2101	86	Both	Individual	4.2	4	3.9	4.1	4	4.3	3.8	4	4	4	40.3	4.03	TRUE
161	Zimbabwe	5	20	2108	2006-05-31	2101	94	Both	Individual	4	4.2	4.1	3.8	4	4.3	3.6	4	4.1	4	40.1	4.01	TRUE
171	Zimbabwe	3	16	2108	2006-06-06	2102	50	Both	Individual	4.3	4.1	3.2	4.1	3.9	4.5	4.2	4	4	5	41.3	4.13	TRUE
175	Zimbabwe	3	16	2108	2006-06-15	2101	72	Both	Individual	4.3	3.8	3.9	4.1	4.1	4.3	3.8	4	3.8	4.5	40.6	4.06	TRUE
176	Zimbabwe	3	16	2105	2006-06-15	2101	95	Both	Individual	4.2	4	4.2	3.8	4	4.1	3.8	4	4	3.8	39.9	3.99	TRUE
170	Zimbabwe	3	16	2105	2006-06-20	2102	75	Both	Individual	4.5	4.7	3.9	4	3.8	4	3.8	4.5	2.8	4	40	4	TRUE
172	Zimbabwe	1	02	2107	2006-06-20	2103	95	Both	Individual	4.2	4.1	4	4.1	4.3	3.7	3	3.5	4.8	5	40.7	4.07	TRUE
173	Zimbabwe	5	23	2109	2006-06-23	2103	55	Pre-Test	Individual	4.5	4.1	4.8	4.3	4.2	N/A	N/A	N/A	N/A	N/A	21.9	4.38	TRUE
174	Zimbabwe	5	23	2106	2006-06-26	2103	35	Pre-Test	Individual	4.3	4.1	4.2	4.1	4.2	N/A	N/A	N/A	N/A	N/A	20.9	4.18	TRUE
182	Zimbabwe	7	61	2106	2006-07-19	2103	30	Post-Test	Individual	4.2	N/A	N/A	N/A	N/A	4.7	4	4	4.2	4.5	25.6	4.2	TRUE
177	Zimbabwe	3	15	2104	2006-07-19	2102	50	Both	Individual	4.5	4.6	3.9	4.2	3.8	4.5	3.9	4.5	4.3	4	42.2	4.22	TRUE
180	Zimbabwe	7	55	2109	2006-07-20	2103	45	Pre-Test	Individual	4.5	4.2	4	4	4.4	N/A	N/A	N/A	N/A	N/A	21.1	4.2	TRUE
179	Zimbabwe	7	55	2109	2006-07-20	2101	76	Both	Individual	4.4	4.3	4.1	4	4.3	4.3	3.8	4	4	4	41.2	4.12	TRUE
181	Zimbabwe	3	14	2108	2006-07-20	2108	35	Pre-Test	Individual	4.6	4.3	4	3.9	4.3	N/A	N/A	N/A	N/A	N/A	21.1	4.2	TRUE
178	Zimbabwe	7	55	2106	2006-07-21	2101	72	Both	Individual	4.5	3.9	4.1	4.3	4.2	4.3	4.1	4.3	4	4.5	42.2	4.22	TRUE
187	Zimbabwe	7	25	2107	2006-08-10	2103	80	Both	Individual	4.6	4.4	4.5	4.3	4.2	4.7	4	N/A	3.5	5	39.2	4.3	TRUE
185	Zimbabwe	5	12	2104	2006-08-11	2102	55	Both	Individual	4.5	4.9	4	4.2	4.6	4.7	3.8	4	4.1	4.6	43.4	4.34	TRUE
184	Zimbabwe	5	19	2108	2006-08-22	2102	60	Both	Individual	4.5	4.7	4.1	3.9	4.6	4.5	3.9	4	4.7	5	43.9	4.39	TRUE
183	Zimbabwe	1	03	2106	2006-08-23	2107	35	Pre-Test	Individual	4.5	4.8	4.2	4	4.6	N/A	N/A	N/A	N/A	N/A	22.1	4.4	TRUE
188	Zimbabwe	5	23	2108	2006-08-23	2101	66	Both	Individual	4.2	4.1	4.6	4.1	4	4.2	4.1	4	4.5	5	42.8	4.28	TRUE
186	Zimbabwe	5	23	2105	2006-08-24	2102	40	Both	Individual	4.4	4.6	4.5	4.3	4.7	4.5	4.2	4	N/A	5	40.2	4.47	TRUE
189	Zimbabwe	1	06	2106	2006-08-24	2101	68	Both	Individual	4.4	5	4.6	4.3	4	4.5	4.1	4	4	5	44	4.4	TRUE
190	Zimbabwe	1	03	2109	2006-08-25	2107	30	Pre-Test	Individual	4.6	4.9	4	4.1	4.5	N/A	N/A	N/A	N/A	N/A	22	4	TRUE
193	Zimbabwe	7	61	2104	2006-09-13	2103	120	Both	Individual	4.3	4	4.2	3.8	4.3	4	3.9	4.3	4	4.2	41	4.1	TRUE
194	Zimbabwe	7	61	2105	2006-09-14	2103	85	Both	Individual	4.2	4.1	4.2	3.9	3.8	4.3	3.8	4.3	4.1	4.2	40.9	4.09	TRUE
191	Zimbabwe	3	10	2106	2006-09-14	2102	65	Both	Individual	4.3	5.1	4.1	4.4	4.7	4.2	4.1	4.3	4.6	5	44.8	4.48	TRUE
196	Zimbabwe	3	10	2109	2006-09-15	2102	45	Pre-Test	Individual	4.4	4.7	4.3	4.5	4.5	N/A	N/A	N/A	N/A	N/A	22.4	4.5	TRUE
195	Zimbabwe	5	22	2109	2006-09-18	2101	86	Both	Individual	4.2	4	4.1	4.1	4	4	3.8	4	4.3	4.5	41	4.1	TRUE
192	Zimbabwe	5	22	2107	2006-09-19	2102	80	Both	Individual	4.7	4.7	4.6	4.6	4.6	4.8	4.4	4.3	4.8	4.7	46.2	4.62	TRUE
197	Zimbabwe	1	01	2108	2006-09-20	2103	35	Pre-Test	Individual	4.2	4	3.9	3.6	4.1	N/A	N/A	N/A	N/A	N/A	19.8	3.9	TRUE
200	Zimbabwe	3	15	2106	2006-10-13	2102	76	Both	Individual	4.5	4.9	4.4	4.8	4.6	4.5	4.5	4.8	4.7	5	46.8	4.68	TRUE
205	Zimbabwe	7	52	2108	2006-10-15	2103	95	Both	Individual	4.2	3.1	4	3.2	4.2	3.8	3.4	4	3.7	4.7	38.3	3.8	TRUE
202	Zimbabwe	3	16	2107	2006-10-16	2102	70	Both	Individual	4.5	4.7	4.5	5.2	4.5	4.8	5	5	4.9	5	48.1	4.81	TRUE
204	Zimbabwe	7	55	2104	2006-10-17	2103	85	Both	Individual	4.3	3.6	3.3	3.2	4.2	4.5	3.4	3.8	4.2	5	39.5	4	TRUE
199	Zimbabwe	3	11	2106	2006-10-18	2101	34	Pre-Test		4.2	4	4.3	4.2	4	N/A	N/A	N/A	N/A	N/A	20.74	4.1	TRUE
201	Zimbabwe	3	11	2109	2006-10-18	2102	108	Both	Individual	4.5	4.7	4.7	4.7	4.6	4.1	4.3	4.8	4.7	5	46.1	4.61	TRUE
198	Zimbabwe	1	06	2108	2006-10-19	2101	98	Both		4.2	4.1	4.3	4.1	4	4.3	4.1	4	3.9	4.5	41.5	4.2	TRUE
203	Zimbabwe	1	06	2105	2006-10-19	2103	35	Pre-Test	Individual	3.9	4	3.6	3.7	4.2	N/A	N/A	N/A	N/A	N/A	19.4	3.9	TRUE
208	Zimbabwe	3	15	2109	2006-11-09	2102	95	Both	Couple	4.8	4.7	4.9	4.8	4.8	5	4.9	N/A	N/A	5	38.9	4.9	TRUE
209	Zimbabwe	1	08	2105	2006-11-13	2103	55	Both	Individual	4.7	4.1	4.8	4.1	4.3	3.8	3.9	4.8	4.3	5	43.8	4.4	TRUE
212	Zimbabwe	1	08	2105	2006-11-13	2101	88	Both	Individual	4.3	4.1	4.25	4.3	4.4	4.3	3.8	4	4.1	5	42.55	4.26	TRUE
211	Zimbabwe	3	12	2107	2006-11-14	2101	104	Both	Individual	4.3	4.6	4	4.2	4.3	4.1	4	4	4.1	4	41.6	4.16	TRUE
207	Zimbabwe	3	12	2107	2006-11-14	2102	70	Both	Individual	4.7	4.9	4.7	4.8	4.8	5	4.7	5	4.8	5	48.4	4.8	TRUE
206	Zimbabwe	5	22	2106	2006-11-24	2102	106	Both	Individual	4.8	4.7	4.8	4.8	4.8	4.8	4.7	5	4.9	4.8	48.1	4.8	TRUE
210	Zimbabwe	1	09	2108	2006-11-26	2103	35	Pre-Test	Individual	4.8	4.6	4.3	4	4.3	N/A	N/A	N/A	N/A	N/A	22	4.4	TRUE
215	Zimbabwe	5	23	2106	2006-12-08	2202	35	Pre-Test	Individual	4	4.2	3.8	3.5	4.1	N/A	N/A	N/A	N/A	N/A	19.6	3.9	TRUE
216	Zimbabwe	5	23	2107	2006-12-08	2202	20	Post-Test	Individual	4.1	N/A	N/A	N/A	N/A	4	3.7	4.2	3.7	4.1	23.8	3.9	TRUE
222	Zimbabwe	1	01	2105	2006-12-18	2103	50	Pre-Test	Individual	4.8	4.6	4.5	4.8	4.5	N/A	N/A	N/A	N/A	N/A	23.2	4.6	TRUE
223	Zimbabwe	1	02	2108	2007-01-04	2101	86	Both	Individual	4.6	4.4	4.2	4	4.4	4.3	4.3	4	4.2	4.5	42.9	4.3	TRUE
224	Zimbabwe	5	21	2107	2007-01-04	2101	78	Both	Individual	4.5	4.4	4.5	4.2	4.5	4.7	4.1	4.3	4.1	4.4	43.7	4.4	TRUE
218	Zimbabwe	3	10	blank	2007-01-11	2102	85	Both	Individual	4.8	4.7	4.8	4.7	4.9	5	4.7	4.8	4.9	4.7	48	4.8	TRUE
220	Zimbabwe	7	62	2108	2007-01-12	2103	35	Pre-Test	Individual	4.8	4.1	4.5	4	4.7	N/A	N/A	N/A	N/A	N/A	22.1	4.4	TRUE
225	Zimbabwe	3	15	2107	2007-01-12	2102	75	Both	Individual	4.7	4.9	4.8	4.9	4.7	3.8	4.7	5	5	5	47.5	4.8	TRUE
221	Zimbabwe	7	52	2105	2007-01-14	2103	25	Pre-Test	Individual	4.6	4.1	4.4	4.2	4.4	N/A	N/A	N/A	N/A	N/A	21.7	4.3	TRUE
219	Zimbabwe	3	14	2109	2007-01-20	2102	90	Both		4.8	4.9	4.8	4.8	4.8	4.8	4.6	5	N/A	5	43.5	4.8	TRUE
									AVG	4.37128	4.28478	4.1625	4.11739	4.26848	4.30769	4.0359	4.15867	4.16164	4.60641	38.1096	4.25074

## Sheet: Zimb VCT Y-2
Entry Order	Site	Community Name	Venue	Counselor ID	Date of Evaluation	Evaluator	Session Length	Pre Test or Post Test	Individual or Couple	A - Basic Counseling Skills	B - Introduction & Orientation to the Session	C - Risk Assessment	D - Reducing Risk	E - HIV Test Preparation	F - Giving HIV Test Result	G - Risk Reduction Plan	H -Id Support for RR Plan	I - Negotiate Disclosure and Partner Referral	J - Id Source of Support and Referrals	GRAND TOTAL	GRAND AVERAGE	Narrative Comments
226	Zimbabwe	3	11	2106	2007-02-08	2102	84	Both	Individual	4.7	4.6	4.9	4.7	4.8	5	4.7	4.8	5	5	48.2	4.8	TRUE
227	Zimbabwe	1	7	2104	2007-02-08	2103	65	Both	Individual	4.7	4.4	3.9	4.1	4.3	4.5	3.5	3.5	4	5	41.9	4.2	TRUE
229	Zimbabwe	5	21	2107	2007-02-15	2102	75	Both	Individual	4.8	4.9	4.8	5	4.8	5	4.6	5	5	5	48.9	4.9	TRUE
230	Zimbabwe	1	08	2105	2007-02-15	2101	82	Both	Individual	4.5	4.6	4.5	4.4	4.6	4.8	4.5	4	5	4.5	45.4	4.5	TRUE
231	Zimbabwe	5	21	2106	2007-02-15	2101	89	Both	Individual	4.4	4.3	4.7	4.4	4.6	4.8	4.4	4	4.5	5	45.1	4.5	TRUE
228	Zimbabwe	3	15	2109	2007-02-18	2102	100	Both	Couple	4.8	4.9	4.9	4.8	4.8	4.8	4.1	N/A	5	5	43.1	4.8	TRUE
236	Zimbabwe	3	15	2109	2007-03-14	2102	75	Both	Individual	4.9	5	4.8	4.9	4.8	4.8	4.9	5	5	5	49.1	4.9	TRUE
232	Zimbabwe	1	03	2108	2007-03-14	2101	69	Both	Individual	4.5	4.8	4.4	4.3	4.2	4.3	4.5	4	4.5	5	44.5	4.55	TRUE
234	Zimbabwe	1	3	2104	2007-03-14	2101	75	Both	Individual	4.7	4.4	4.6	4.5	4.5	4.6	4.1	4	4.3	5	44.7	4.5	TRUE
233	Zimbabwe	1	1	2110	2007-03-16	2101	84	Both	Individual	4.5	4.2	4.1	4.1	4.3	4.3	4.5	4.5	4.2	5	43.7	4.4	TRUE
237	Zimbabwe	3	10	2107	2007-03-17	2102	65	Both	Individual	4.8	5	4.9	4.8	4.8	5	4.9	5	5	5	49.2	4.9	TRUE
235	Zimbabwe	5	23	2106	2007-03-19	2102	70	Both	Individual	4.9	4.7	4.9	4.9	4.8	5	4.9	4.8	5	5	48.9	4.9	TRUE
241	Zimbabwe	3	10	2107	2007-04-11	2102	80	Both	Individual	5	4.9	4.9	4.9	4.8	4.8	4.9	4.8	4.8	5	48.8	4.9	TRUE
239	Zimbabwe	3	11	2109	2007-04-12	2102	35	Pre-Test	Individual	5	5	4.9	4.9	4.9	N/A	N/A	N/A	N/A	N/A	24.7	4.9	TRUE
242	Zimbabwe	1	2	2104	2007-04-12	2103	30	Pre-Test	Individual	4.6	4	4.5	3.6	4.5	N/A	N/A	N/A	N/A	N/A	21.2	4.2	TRUE
240	Zimbabwe	1	6	2108	2007-04-13	2103	65	Both	Individual	4.7	4.3	4.4	4.4	4.6	4.3	4	4.5	3.4	4.3	42.9	4.3	TRUE
244	Zimbabwe	1	7	2105	2007-04-28	2103	70	Both	Individual	4.3	4.4	4.1	4.3	4.8	4.1	4.3	4.5	4.7	5	45	4.5	TRUE
243	Zimbabwe	1	6	2110	2007-04-29	2103	75	Both	Individual	4.3	4.3	4.2	4.1	4.5	4.3	3.9	4.3	4	5	42.9	4.3	TRUE
246	Zimbabwe	3	11	2109	2007-05-08	2101	85	Both	Individual	4.7	4.5	4.6	4.5	4.6	4.5	4.5	4	4.4	5	45.3	4.5	TRUE
247	Zimbabwe	3	11	2108	2007-05-08	2101	92	Both	Individual	4.6	4.5	4.6	4.4	4.6	4.6	4.2	4.5	4.5	5	45.5	4.5	TRUE
245	Zimbabwe	3	12	2107	2007-05-10	2101	32	Pre-Test	Individual	4.6	4.7	4.6	4.6	4.6						23.1	4.6	TRUE
251	Zimbabwe	5	24	2102	2007-05-28	2105	90	Both	Individual	5	4.7	4.1	3.8	4.3	4.8	5	5	4.8	4.6	46.1	4.6	TRUE
252	Zimbabwe	5	24	2107	2007-05-28	2105	90	Both	Individual	4.8	4.8	4.7	4.6	4.9	5	4.6	5	4.8	4.5	47.7	4.8	TRUE
253	Zimbabwe	5	24	2109	2007-05-30	2105	120	Both	Individual	4.9	4.6	4.2	4.1	4.6	4.7	4.6	5	4.5	4.6	45.8	4.6	TRUE
249	Zimbabwe	7	61	2108	2007-06-05	2103	30	Pre-Test	Individual	4.8	3.9	4.9	4.1	4.5						22.2	4.4	TRUE
248	Zimbabwe	7	62	2108	2007-06-07	2101		Both	Individual	4.5	4.4	4.6	4.3	4.6	4.6	4.6	4.5	4.4	5	45.5	4.6	TRUE
250	Zimbabwe	7	62	2110	2007-06-07	2103	35	Pre-Test	Individual	4.8	3.9	4.1	4	4.4						21.2	4.2	TRUE
256	Zimbabwe	5	22	2107	2007-06-29	2105	30	Pre-Test	Individual	4	4	4	4	4						20	4	TRUE
257	Zimbabwe	5	22	2109	2007-06-30	2105	35	Post-Test	Individual						4	4	4	4	4	20	4	TRUE
258	Zimbabwe	5	22	2204	2007-06-30	2105	35	Pre-Test	Individual	4	4	4	4	4						20	4	TRUE
259	Zimbabwe	5	22	2204	2007-06-30	2101	43	Post-Test	Individual						4.5	4.1	4.5	4.2	4.3	21.6	4.32	TRUE
254	Zimbabwe	1	4	2110	2007-07-03	2103	25	Pre-Test	Individual	4.9	4.6	3.6	4.4	4.5						22	4.4	TRUE
255	Zimbabwe	1	6	2108	2007-07-04	2103	35	Pre-Test	Individual	5	4.3	4.3	4.2	4.7						22.5	4.5	TRUE
260	Zimbabwe	5	22	2102	2007-07-23	2105	90	Both	Individual	4	4	4	4	4	4	4	4	4	4	40	4	TRUE
261	Zimbabwe	3	11	2109	2007-07-25	2105	90	Both	Individual	4	4	4	4	4	4	4	4	4	4	40	4	TRUE
262	Zimbabwe	1	3	2110	2007-08-02	2103	30	Post-Test	Individual						4.2	4.1	4.5	4.3	4.8	21.9	4.4	TRUE
263	Zimbabwe	1	9	2110	2007-08-03	2101	94	Both	Individual	4.5	4.6	4.3	4.3	4.5	4.6	4.2	4	4.3	5	44.3	4.4	FALSE
264	Zimbabwe	1	9	2107	2007-08-03	2103	40	Pre-Test	Individual	4.8	4.3	4.4	3.8	4.7						22	4.4	TRUE
265	Zimbabwe	7	62	2108	2007-08-04	2103	35	Pre-Test	Individual	4.9	4.6	4.8	4.1	4.4						22.8	4.6	TRUE
270	Zimbabwe	3	15	2106	2007-08-30	2105	35	Pre-Test	Individual	4	4	4	4	4						20	4	TRUE
271	Zimbabwe	3	15	2102	2007-08-30	2105	25	Post-Test							4	4	4	4	4	20	4	TRUE
266	Zimbabwe	3	10	2109	2007-08-31	2105	40	Pre-Test		4	4	4	4	4						20	4	TRUE
267	Zimbabwe	3	10	2204	2007-08-31	2101	88	Both	Individual	4.6	4.3	4.3	4.3	4.6	5	4.6	4.5	4	5	45.2	4.52	TRUE
272	Zimbabwe	3	12	2109	2007-08-31	2105	35	Both	Individual	4	4	4	4	4	4	4	4	4	4	40	4	TRUE
268	Zimbabwe	1	6	2110	2007-09-02	2103	50	Pre-Test	Individual	4.8	4.9	4.2	3.9	4.8						22.6	4.52	TRUE
269	Zimbabwe	1	6	2107	2007-09-02	2103	15	Post-Test	Individual						4.8	4.3	4.5	4.8	5	23.4	4.68	TRUE
273	Zimbabwe	7	74	2108	2007-09-26	2103	20	Post-Test	Individual						4.8	4.3	4.8	4	5	22.9	4.58	TRUE
274	Zimbabwe	1	7	2110	2007-09-27	2103	50	Pre-Test	Individual	4.8	4.1	4.3	4	4.3						21.5	4.3	TRUE
275	Zimbabwe	1	3	2108	2007-10-24	2101	40	Pre-Test	Individual	4.8	4.1	5	4.2	4.6						22.7	4.54	TRUE
278	Zimbabwe	1	2	2108	2007-10-24	2103	30	Pre-Test	Individual	4.9	4.3	4.6	4.3	4.3						22.4	4.48	TRUE
276	Zimbabwe	1	2	2110	2007-10-24	2103	20	Post-Test	Individual						4.8	4.1	4.5	4.8	5	23.2	4.64	TRUE
277	Zimbabwe	1	6	2107	2007-10-24	2103	15	Post-Test	Individual						4.8	3.8	4.5	4.2	5	22.3	4.46	TRUE
279	Zimbabwe	3	17	2109	2007-10-29	2101	38	Post-Test	Individual						4.2	4	4	4	5	21.2	4.24	TRUE
280	Zimbabwe	3	17	2102	2007-10-29	2105	30	Pre-Test		4	4	4	4	4						20	4	TRUE
281	Zimbabwe	3	17	2106	2007-10-29	2105	30	Post-Test							4	4	4	4	4	20	4	TRUE
282	Zimbabwe	3	17	2109	2007-10-29	2105	25	Pre-Test	Individual	4	4	4	4	4						20	4	TRUE
283	Zimbabwe	7	49	2110	2007-12-09	2103	40	Pre-Test	Individual	4.9	4.4	4.3	4.2	4.5						22.3	4.46	TRUE
284	Zimbabwe	1	3	2107	2007-12-11	2103	40	Pre-Test	Individual	5	4.3	4.4	4.3	5						23	4.6	TRUE
285	Zimbabwe	1	9	2108	2007-12-13	2103	30	Pre-Test	Individual	5	4.1	4.5	4.2	4.4						22.2	4.44	TRUE
286	Zimbabwe	5	19	2102	2007-12-13	2108	30	Pre-Test	Individual	4	4	4	4	4						20	4	FALSE
287	Zimbabwe	3	12	2109	2007-12-14	2105	30	Post-Test	Individual						4	4	4	4	4	20	4	FALSE
288	Zimbabwe	3	16	2106	2007-12-15	2105	35	Pre-Test	Individual	4	4	4	4	4						20	4	FALSE
289	Zimbabwe	3	16	2106	2007-12-16	2101	40	Pre-Test	Individual	4.8	4.1	5	4.2	4.6						22.7	4.54	TRUE
290	Zimbabwe	5	23	2110	2008-01-21	2105	30	Pre-Test		4	4	4	4	4						20	4	TRUE
291	Zimbabwe	5	23	2102	2008-01-21	2101	86	Both	Individual	4.3	4.6	4.2	4.3	4.5	4.5	4.1	4.5	4.2	4.5	43.7	4.4	TRUE
292	Zimbabwe	3	12	2106	2008-01-28	2105	35	Pre-Test		4	4	4	4	4						20	4	TRUE
294	Zimbabwe	7	55	2108	2008-01-29	2103	20	Post-Test	Individual						4.7	4.2	4.8	4.7	5	23.4	4.7	TRUE
295	Zimbabwe	3	10	2102	2008-01-29	2105	30	Post-Test	Individual						4	4	4	4	4	20	4	TRUE
293	Zimbabwe	7	55	2108	2008-01-29	2101	92	Both	Individual	4.5	4.3	4.2	4	4.5	4	4.1	4.3	4	5	42.9	4.3	TRUE
296	Zimbabwe	7	74	2107	2008-01-31	2103	25	Pre-Test	Individual	4.9	4.9	4.5	4.3	4.8						23.4	4.7	TRUE
									AVG	4.56491	4.37719	4.3807	4.25439	4.45965	4.5119	4.2881	4.39268	4.3881	4.71667	31.2671	4.39814

## Sheet: Zimb VCT Y-3
Entry Order	Site	Community Name	Venue	Counselor ID	Date of Evaluation	Evaluator	Session Length	Pre Test or Post Test	Individual or Couple	A - Basic Counseling Skills	B - Introduction & Orientation to the Session	C - Risk Assessment	D - Reducing Risk	E - HIV Test Preparation	F - Giving HIV Test Result	G - Risk Reduction Plan	H -Id Support for RR Plan	I - Negotiate Disclosure and Partner Referral	J - Id Source of Support and Referrals	GRAND TOTAL	GRAND AVERAGE	Narrative Comments
298	Zimbabwe	5	19	2102	2008-02-13	2110	35	Pre-Test	Individual	4	3.8	4.1	3.6	3.7						19.2	3.84	FALSE
297	Zimbabwe	5	19	2106	2008-02-13	2110	30	Pre-Test	Individual	4	3.6	4.3	4.2	3						19.1	3.82	FALSE
300	Zimbabwe	5	19	2110	2008-02-13	2101	90	Both	Individual	4.4	4.4	4.4	4.4	4.4	4.4	4.3	4.5	4.4	4.6	44.2	4.42	TRUE
299	Zimbabwe	5	19	2102	2008-02-13	2101	84	Both	Individual	4.5	4.4	4.1	4.2	4.4	4.3	4.3	4	4.3	5	43.5	4.35	TRUE
301	Zimbabwe	7	32	2107	2008-02-22	2103	20	Pre-Test	Individual	4.9	4.9	4.7	4.6	4.8						23.9	4.78	TRUE
302	Zimbabwe	7	63	2108	2008-02-23	2103	25	Post-Test	Individual						4.8	4.2	5	4.8	5	23.8	4.76	TRUE
303	Zimbabwe	7	55	2108	2008-03-11	2103	20	Pre-Test	Individual	5	4.7	4.9	4.7	4.8						24.1	4.82	TRUE
305	Zimbabwe	7	62	2108	2008-03-13	2101	87	Both		4.4	4.4	4.5	4.3	4.4	4.5	4.2	4	4.3	5	44	4.4	TRUE
304	Zimbabwe	7	62	2107	2008-03-13	2103	25	Post-Test	Individual						5	4.6	5	4.9	5	24.5	4.9	TRUE
307	Zimbabwe	5	19	2106	2008-03-17	2110	30	Pre-Test	Individual	4	3.8	3.8	4	4.4						20	4	TRUE
306	Zimbabwe	5	19	2106	2008-03-17	2101	92	Both	Individual	4.5	4.4	4.2	4.2	4.3	4.5	4.4	4.5	4.1	5	44.1	4.41	TRUE
308	Zimbabwe	1	1	2108	2008-04-25	2103	27	Pre-Test	Individual	4.9	4.7	4.8	4.8	5						24.2	4.84	TRUE
309	Zimbabwe	1	3	2107	2008-04-27	2103		Both	Individual	5	4.7	4.9	4.6	4.9	5	4.5	5	4.8	5	48.4	4.84	TRUE
314	Zimbabwe	5	21	2110	2008-04-30	2105	35	Pre-Test	Individual	4	4	4	4	4						20	4	TRUE
313	Zimbabwe	5	21	2102	2008-04-30	2105	35	Post-Test	Individual						4	4	4	4	4	20	4	TRUE
312	Zimbabwe	5	21	2106	2008-04-30	2105	35	Pre-Test	Couple	4	4	4	4	4						20	4	TRUE
311	Zimbabwe	5	21	2102	2008-04-30	2101	86	Both	Individual	4.8	4.1	5	4.2	4.6	4.6	4.3	4.6	4.5	4.5	45.2	4.52	TRUE
310	Zimbabwe	5	21	2102	2008-04-30	2105	30	Both	Couple	4	4	4	4	4	4	4	4	4	4	40	4	TRUE
315	Zimbabwe	7	74	2108	2008-07-09	2101	101	Both	Individual	4.8	4.1	5	4.2	4.6	5	5	5	5	5	47.7	4.77	TRUE
316	Zimbabwe	1	6	2107	2008-07-22	2103	17	Pre-Test	Individual	5	4.9	4.9	4.8	5						24.6	4.92	TRUE
317	Zimbabwe	1	1	2108	2008-07-23	2103	15	Post-Test	Individual						5	4.7	5	4.8	5	24.5	4.9	TRUE
318	Zimbabwe	5	19	2102	2008-07-25	2103	35	Post-Test	Individual						5	5	5	5	5	25	5	TRUE
319	Zimbabwe	5	24	2106	2008-07-29	2105	35	Pre-Test	Individual	5	5	5	5	5						25	5	TRUE
320	Zimbabwe	7	55	2108	2008-08-18	2103	23	Post-Test	Individual						5	4.8	5	4.9	5	24.7	4.94	TRUE
321	Zimbabwe	7	36	2107	2008-08-20	2103	45	Both	Individual	5	5	4.9	4.7	5	5	4.9	5	5	5	49.5	4.95	TRUE
323	Zimbabwe	3	10	2102	2008-08-28	2110	25	Pre-Test	Individual	3.8	4.1	4.6	3.8	4.1						20.4	4.08	FALSE
322	Zimbabwe	3	10	2106	2008-08-28	2110	55	Both	Couple	3.8	4.1	4.1	3.8	4.4	4.2	4.1	4.5	3.8	5	41.8	4.18	FALSE
324	Zimbabwe	1	8	2102	2008-09-24	2101	98	Both	Individual	5	4.7	4.9	4.9	5	5	4.8	4.5	5	5	48.8	4.88	TRUE
325	Zimbabwe	7	36	2110	2008-09-25	2103	23	Pre-Test	Individual	5	5	4.8	4.8	5						24.6	4.92	TRUE
326	Zimbabwe	3	16	2107	2008-09-26	2105	30	Pre-Test		5	5	5	5	5						25	5	TRUE
327	Zimbabwe	3	16	2108	2008-09-26	2105	35	Post-Test	Individual						5	5	5	5	5	25	5	TRUE
328	Zimbabwe	1	3	2106	2008-09-30	2103	19	Post-Test	Individual						5	4.8	5	4.8	5	24.6	4.92	TRUE
329	Zimbabwe	1	7	2106	2008-10-29	2103	45	Both	Individual	5	5	4.8	4.9	5	5	4.9	5	5	5	49.6	4.96	TRUE
330	Zimbabwe	7	63	2102	2008-11-11	2103	35	Post-Test	Individual						5	4.8	5	5	5	24.8	4.96	TRUE
331	Zimbabwe	5	9	2107	2008-11-24	2105	30	Pre-Test	Individual	5	5	5	5	5						25	5	TRUE
332	Zimbabwe	5	11	2108	2008-11-25	2105	35	Post-Test	Couple						5	5	5	5	5	25	5	TRUE
333	Zimbabwe	5	23	2107	2008-12-15	2108	25	Pre-Test	Individual	4.8	5	4.9	4.8	5						24.5	4.9	TRUE
334	Zimbabwe	7	49	2102	2008-12-15	2103	25	Pre-Test	Individual	4.9	4.9	5	4.8	5						24.6	4.92	TRUE
335	Zimbabwe	1	6	2106	2008-12-16	2103	43	Both	Individual	5	5	4.9	5	4.9	5	5	5	5	5	49.8	4.98	TRUE
336	Zimbabwe	3	15	2107	2009-01-16	2108	20	Post-Test	Individual						4.7	4.7	4.8	4.8	4.8	23.8	4.76	TRUE
337	Zimbabwe	1	3	2110	2009-01-20	2103	43	Both	Individual	5	5	5	5	5	5	5	5	5	5	50	5	TRUE
338	Zimbabwe	1	8	2102	2009-01-21	2103	26	Pre-Test	Individual	5	5	4.9	5	5						24.9	4.98	TRUE
									AVG	4.62903	4.53871	4.62581	4.49355	4.60323	4.76	4.612	4.736	4.688	4.876	30.9857	4.65762

## Sheet: Zimb PTSS IS Y-1
Entry Order	Site	Community Name	Venue	Counselor ID	Date of Evaluation	Evaluator	Session Length (min)	Session Type	Check Membership	Confidentiality	A - Basic Skills	B - Guiding	GRAND TOTAL	Critical Incident	GRAND AVERAGE	Narrative Comments
5	Zimbabwe	1	06	2206	2006-05-02	2201	135	Information Sharing	FALSE	TRUE	4.3	4	8.3	FALSE	4.15	TRUE
6	Zimbabwe	7	36	2206	2006-05-10	2203	123	Information Sharing	FALSE	TRUE	3.9	4.3	8.2	FALSE	4.1	FALSE
7	Zimbabwe	5	23	2202	2006-05-12	2201	360	Information Sharing	FALSE	TRUE	4.4	4.5	8.9	FALSE	4.45	TRUE
2	Zimbabwe	7	36	2206	2006-05-17	2201	120	Support Group	TRUE	TRUE	4.1	4	8.1	FALSE	4.05	TRUE
3	Zimbabwe	5	23	2205	2006-05-19	2201	151	Support Group	TRUE	TRUE	3.1	3.2	6.3	FALSE	3.15	TRUE
8	Zimbabwe	7	75	2206	2006-05-22	2202	125	Information Sharing	FALSE	TRUE	3	3	6	FALSE	3	TRUE
9	Zimbabwe	3	78	2207	2006-05-30	2202	120	Information Sharing	FALSE	TRUE	4	4	8	FALSE	4	TRUE
4	Zimbabwe	3	10	2207	2006-05-31	2202	130	Support Group	TRUE	TRUE	4	3	7	FALSE	3.5	TRUE
18	Zimbabwe	5	23	2206	2006-06-02	2202	128	Support Group	TRUE	TRUE	3.6	3.5	7.1	FALSE	3.5	TRUE
19	Zimbabwe	7	73	2204	2006-06-12	2203	125	Support Group	TRUE	TRUE	3.6	4	7.6	FALSE	3.8	TRUE
11	Zimbabwe	1	03	2205	2006-06-13	2203	145	Information Sharing	FALSE	TRUE	3.1	3.5	6.6	FALSE	3.3	TRUE
20	Zimbabwe	5	23	2202	2006-06-16	2201	135	Support Group	TRUE	TRUE	4.2	4.3	8.5	FALSE	4.3	TRUE
12	Zimbabwe	7	73	2203	2006-06-19	2201	127	Information Sharing	FALSE	TRUE	4.3	4.5	8.8	FALSE	4.4	TRUE
14	Zimbabwe	3	16	2207	2006-06-19	2202	125	Information Sharing	FALSE	TRUE	3.8	3.3	7.1	FALSE	3.55	TRUE
13	Zimbabwe	5	22	2207	2006-06-19	2202	122	Information Sharing	FALSE	TRUE	3.6	4	7.6	FALSE	3.8	TRUE
21	Zimbabwe	1	06	2204	2006-06-20	2201	140	Support Group	TRUE	TRUE	3.7	3.8	7.5	FALSE	3.8	TRUE
15	Zimbabwe	3	15	2207	2006-06-20	2201	150	Information Sharing	FALSE	TRUE	3.8	3.8	7.6	FALSE	3.8	TRUE
22	Zimbabwe	7	60	2205	2006-06-22	2203	135	Support Group	TRUE	TRUE	3.4	3.3	6.7	FALSE	3.4	TRUE
23	Zimbabwe	7	55	2204	2006-06-22	2203	128	Support Group	TRUE	TRUE	3.7	4	7.7	FALSE	3.9	TRUE
24	Zimbabwe	5	20	2206	2006-06-22	2202	132	Support Group	TRUE	TRUE	3.9	3.5	7.4	FALSE	3.7	TRUE
25	Zimbabwe	5	23	2206	2006-06-23	2201	130	Support Group	TRUE	TRUE	3.5	3.8	7.3	FALSE	3.7	TRUE
26	Zimbabwe	5	23	2207	2006-06-23	2202	146	Support Group	TRUE	TRUE	3.9	4	7.9	FALSE	3.9	TRUE
28	Zimbabwe	1	06	2204	2006-06-27	2203	125	Information Sharing	FALSE	TRUE	4	4	8	FALSE	4	TRUE
16	Zimbabwe	1	06	2204	2006-06-27	2203	125	Information Sharing	FALSE	TRUE	4	4	8	FALSE	4	TRUE
35	Zimbabwe	7	73	2205	2006-07-03	2203	132	Information Sharing	FALSE	TRUE	3	3.3	6.3	FALSE	3.2	TRUE
29	Zimbabwe	1	06	2205	2006-07-04	2203	140	Information Sharing	FALSE	TRUE	3.9	3.3	7.2	FALSE	3.6	TRUE
30	Zimbabwe	1	06	2204	2006-07-11	2203	137	Information Sharing	FALSE	TRUE	3.5	3.5	7	FALSE	3.5	TRUE
33	Zimbabwe	5	24	2207	2006-07-13	2202	137	Support Group	TRUE	TRUE	3.5	3.5	7	FALSE	3.5	TRUE
34	Zimbabwe	7	61	2204	2006-07-13	2203	133	Support Group	TRUE	TRUE	3.8	3.5	7.3	FALSE	3.7	TRUE
27	Zimbabwe	1	03	2205	2006-07-18	2203	145	Support Group	TRUE	TRUE	3.2	3.5	6.7	FALSE	3.4	TRUE
36	Zimbabwe	7	73	2204	2006-07-24	2203	140	Information Sharing	FALSE	TRUE	4	4.3	8.3	FALSE	4.15	FALSE
31	Zimbabwe	3	15	2206	2006-07-25	2202	127	Information Sharing	FALSE	TRUE	3.3	3.4	6.7	FALSE	3.35	TRUE
37	Zimbabwe	3	10	2207	2006-07-26	2202	128	Information Sharing	FALSE	TRUE	3.1	3.6	6.7	FALSE	3.3	TRUE
32	Zimbabwe	3	10	2207	2006-07-26	2202	128	Information Sharing	FALSE	TRUE	3.1	3.6	6.7	FALSE	3.35	TRUE
40	Zimbabwe	7	36	2205	2006-08-09	2203	133	Support Group	TRUE	TRUE	3.6	3.3	6.9	FALSE	3.5	TRUE
39	Zimbabwe	5	24	2206	2006-08-10	2202	140	Information Sharing	FALSE	TRUE	3.2	3	6.2	FALSE	3.1	TRUE
42	Zimbabwe	7	62	2205	2006-08-10	2203	135	Information Sharing	FALSE	TRUE	3.7	3	6.7	FALSE	3.4	TRUE
38	Zimbabwe	5	23	2207	2006-08-11	2202	135	Support Group	TRUE	TRUE	3.5	3.8	7.3	FALSE	3.6	TRUE
41	Zimbabwe	7	55	2204	2006-08-17	2203	130	Information Sharing	FALSE	FALSE	3.6	3.5	7.1	FALSE	3.6	TRUE
46	Zimbabwe	3	11	2207	2006-08-30	2201	140	Support Group	TRUE	TRUE	3.5	4	7.5	FALSE	3.8	TRUE
47	Zimbabwe	3	10	2202	2006-08-30	2201	150	Information Sharing	FALSE	TRUE	4.5	4.8	9.3	FALSE	4.7	TRUE
45	Zimbabwe	1	06	2204	2006-09-12	2201	125	Support Group	TRUE	TRUE	3.9	3.6	7.5	FALSE	3.8	TRUE
44	Zimbabwe	1	07	2205	2006-09-12	2203	150	Support Group	TRUE	TRUE	3.1	3	6.1	FALSE	3.1	TRUE
51	Zimbabwe	1	07	2205	2006-09-12	2203	150	Support Group	TRUE	TRUE	3.1	3	6.1	FALSE	3.1	TRUE
52	Zimbabwe	1	06	2204	2006-09-12	2201	125	Support Group	TRUE	TRUE	3.9	3.6	7.5	FALSE	3.8	TRUE
53	Zimbabwe	3	15	2207	2006-09-12	2202	136	Information Sharing	TRUE	TRUE	3.5	3.5	7	FALSE	3.5	TRUE
48	Zimbabwe	3	15	2207	2006-09-12	2202	136	Information Sharing	TRUE	TRUE	3.5	3.5	7	FALSE	3.5	TRUE
49	Zimbabwe	1	06	2203	2006-09-19	2201	126	Information Sharing	FALSE	TRUE	4.4	4.4	8.8	FALSE	4.4	TRUE
50	Zimbabwe	1	07	2205	2006-09-19	2203	120	Information Sharing	FALSE	TRUE	3	3	6	FALSE	3	TRUE
54	Zimbabwe	3	10	2206	2006-09-20	2202	135	Support Group	TRUE	TRUE	3.5	4	7.5	FALSE	3.7	TRUE
57	Zimbabwe	7	61	2204	2006-09-21	2203	120	Support Group	TRUE	TRUE	3.4	3.5	6.9	FALSE	3.5	TRUE
55	Zimbabwe	7	55	2205	2006-09-21	2203	124	Information Sharing	FALSE	TRUE	3.1	3.1	6.2	FALSE	3.1	TRUE
56	Zimbabwe	7	36	2204	2006-09-27	2203	120	Information Sharing	FALSE	TRUE	3.7	4	7.7	FALSE	3.9	TRUE
62	Zimbabwe	1	01	2204	2006-10-17	2203	135	Support Group	TRUE	TRUE	3.6	3.3	6.9	FALSE	3.5	TRUE
65	Zimbabwe	3	16	2208	2006-10-18	2202	127	Information Sharing	FALSE	TRUE	3.3	3.4	6.7	FALSE	3.3	TRUE
69	Zimbabwe	7	55	2205	2006-10-19	2203	126	Support Group	TRUE	TRUE	3.6	3.5	7.1	FALSE	3.6	TRUE
66	Zimbabwe	5	24	2206	2006-10-19	2202	135	Information Sharing	FALSE	TRUE	4	3.8	7.8	FALSE	3.9	TRUE
61	Zimbabwe	7	61	2204	2006-10-19	2203	128	Information Sharing	FALSE	TRUE	3.5	3.3	6.8	FALSE	3.4	TRUE
70	Zimbabwe	5	19	2206	2006-10-23	2202	130	Support Group	TRUE	TRUE	4	4	8	FALSE	4	TRUE
68	Zimbabwe	1	07	2205	2006-10-24	2203	122	Information Sharing	FALSE	TRUE	3.3	3.5	6.8	FALSE	3.4	TRUE
60	Zimbabwe	7	61	2204	2006-10-26	2203	138	Information Sharing	FALSE	TRUE	3.4	3.3	6.7	FALSE	3.4	TRUE
67	Zimbabwe	5	20	2207	2006-10-31	2202	140	Information Sharing	FALSE	TRUE	4.4	4.4	8.8	FALSE	4.4	TRUE
71	Zimbabwe	5	23	2207	2006-11-01	2202	136	Support Group	TRUE	TRUE	4.2	4.2	8.4	FALSE	4.2	TRUE
59	Zimbabwe	7	73	2204	2006-11-13	2203	125	Information Sharing	FALSE	TRUE	4	4	8	FALSE	4	TRUE
81	Zimbabwe	3	11	2207	2006-11-13	2202	137	Information Sharing	FALSE	TRUE	4.5	4.6	9.1	FALSE	4.5	TRUE
63	Zimbabwe	7	73	2205	2006-11-20	2203	126	Information Sharing	FALSE	TRUE	3.9	4	7.9	FALSE	4	TRUE
80	Zimbabwe	3	11	2206	2006-11-20	2202	130	Support Group	TRUE	TRUE	4.2	3.8	8	FALSE	4	TRUE
79	Zimbabwe	3	15	2208	2006-11-21	2202	140	Support Group	TRUE	TRUE	3.6	3.2	6.8	FALSE	3.4	TRUE
82	Zimbabwe	3	16	2207	2006-11-21	2202	140	Information Sharing	FALSE	TRUE	4.5	4.4	8.9	FALSE	4.4	TRUE
76	Zimbabwe	5	22	2206	2006-11-27	2202	140	Support Group	TRUE	TRUE	4.5	4.2	8.7	FALSE	4.3	TRUE
77	Zimbabwe	1	01	2205	2006-11-29	2203	120	Support Group	TRUE	TRUE	4	4.3	8.3	FALSE	4.2	TRUE
73	Zimbabwe	5	24	2207	2006-11-30	2202	153	Support Group	TRUE	TRUE	4.5	4.8	9.3	FALSE	4.6	TRUE
										AVG	3.72222	3.72778	7.45		3.73472

## Sheet: Zimb PTSS IS Y-2
Entry Order	Site	Community Name	Venue	Counselor ID	Date of Evaluation	Evaluator	Session Length (min)	Session Type	Check Membership	Confidentiality	A - Basic Skills	B - Guiding	GRAND TOTAL	Critical Incident	GRAND AVERAGE	Narrative Comments
75	Zimbabwe	5	19	2206	2006-12-04	2201	140	Support Group	TRUE	TRUE	4.3	4.5	8.8	FALSE	4.4	TRUE
74	Zimbabwe	5	22	2207	2006-12-04	2201	145	Support Group	TRUE	TRUE	4.6	4.8	9.4	FALSE	4.7	TRUE
78	Zimbabwe	1	09	2204	2006-12-04	2203	135	Information Sharing	FALSE	TRUE	3.9	4	7.9	FALSE	4	TRUE
87	Zimbabwe	3	11	2206	2006-12-11	2203	150	Information Sharing	FALSE	TRUE	4.4	4.3	8.7	FALSE	4.4	TRUE
88	Zimbabwe	7	61	2205	2006-12-12	2203	125	Information Sharing	FALSE	TRUE	3.8	4	7.8	FALSE	3.9	TRUE
86	Zimbabwe	3	15	2207	2006-12-12	2203	135	Support Group	TRUE	TRUE	4.1	4.3	8.4	FALSE	4.2	TRUE
89	Zimbabwe	7	36	2205	2006-12-13	2203	129	Support Group	TRUE	TRUE	4.2	3.5	7.7	FALSE	3.9	TRUE
84	Zimbabwe	5	23	2206	2007-01-03	2201	145	Support Group	TRUE	TRUE	4	4	8	FALSE	4	TRUE
85	Zimbabwe	5	23	2207	2007-01-03	2201	138	Information Sharing	FALSE	TRUE	4	4.8	8.8	FALSE	4.4	TRUE
92	Zimbabwe	3	10	2207	2007-01-17	2202	145	Information Sharing	FALSE	TRUE	4.7	4.6	9.3	FALSE	4.6	TRUE
93	Zimbabwe	3	12	2206	2007-01-18	2202	150	Support Group	TRUE	TRUE	4.7	4.6	9.3	FALSE	4.6	TRUE
94	Zimbabwe	7	61	2205	2007-01-31	2203	125	Support Group	TRUE	TRUE	4.5	4.5	9	FALSE	4.5	TRUE
90	Zimbabwe	5	23	2206	2007-01-31	2203	150	Information Sharing	FALSE	TRUE	4.1	4.5	8.6	FALSE	4.3	TRUE
91	Zimbabwe	1	9	2204	2007-02-05	2203	125	Information Sharing	FALSE	TRUE	4.5	4	8.5	FALSE	4.3	TRUE
95	Zimbabwe	5	20	2207	2007-02-06	2203	125	Support Group	TRUE	TRUE	4.7	4.6	9.2	FALSE	4.6	TRUE
96	Zimbabwe	1	07	2204	2007-02-08	2203	138	Support Group	TRUE	TRUE	4.4	4.5	8.9	FALSE	4.5	TRUE
103	Zimbabwe	1	09	2204	2007-02-12	2203	165	Information Sharing	FALSE	TRUE	4.5	4.5	9	FALSE	4.5	TRUE
98	Zimbabwe	01	07	2205	2007-02-15	2203	126	Support Group	TRUE	TRUE	4.1	4.3	8.4	FALSE	4.2	FALSE
101	Zimbabwe	3	10	2207	2007-02-21	2201	156	Information Sharing	FALSE	TRUE	4.2	4.8	9	FALSE	4.5	TRUE
102	Zimbabwe	3	10	2206	2007-02-21	2201	135	Information Sharing	FALSE	TRUE	4.2	4.8	9	FALSE	4.5	TRUE
99	Zimbabwe	07	55	2204	2007-02-22	2203	125	Support Group	TRUE	TRUE	4.7	4.5	9.2	FALSE	4.6	TRUE
100	Zimbabwe	07	62	2205	2007-02-22	2201	147	Information Sharing	FALSE	TRUE	4	4	8	FALSE	4	FALSE
97	Zimbabwe	05	22	2206	2007-02-26	2201	140	Support Group	TRUE	TRUE	4.4	4.3	8.7	FALSE	4.4	TRUE
109	Zimbabwe	3	15	2206	2007-03-13	2202	140	Support Group	TRUE	TRUE	4.3	3.6	7.9	FALSE	3.9	TRUE
108	Zimbabwe	03	15	2207	2007-03-13	2202	136	Information Sharing	FALSE	TRUE	4.3	4.2	8.5	FALSE	4.2	TRUE
107	Zimbabwe	3	11	2206	2007-03-19	2202	120	Information Sharing	FALSE	TRUE	4.3	4	8.3	FALSE	4.1	TRUE
112	Zimbabwe	7	55	2206	2007-03-19	2203	138	Support Group	TRUE	TRUE	4.2	4.3	8.5	FALSE	4.3	TRUE
105	Zimbabwe	7	61	2204	2007-03-20	2203	121	Information Sharing	FALSE	TRUE	4.4	4.5	8.9	FALSE	4.5	TRUE
104	Zimbabwe	7	62	2204	2007-03-27	2203	130	Information Sharing	FALSE	TRUE	4.3	4.5	8.8	FALSE	4.4	TRUE
111	Zimbabwe	5	23	2207	2007-03-28	2202	125	Support Group	TRUE	TRUE	4.4	4.6	9	FALSE	4.5	TRUE
110	Zimbabwe	5	19	2206	2007-03-29	2202	130	Support Group	TRUE	TRUE	4.4	4.6	9	FALSE	4.5	TRUE
116	Zimbabwe	3	15	2206	2007-04-10	2202	130	Support Group	TRUE	TRUE	4.3	4.5	8.8	FALSE	4.4	TRUE
118	Zimbabwe	3	12	2206	2007-04-28	2202	135	Information Sharing	FALSE	TRUE	4.6	4.2	8.8	FALSE	4.4	TRUE
119	Zimbabwe	1	09	2204	2007-04-28	2203	128	Information Sharing	FALSE	TRUE	4.6	4.8	9.4	FALSE	4.7	TRUE
117	Zimbabwe	1	09	2205	2007-04-28	2203	120	Information Sharing	FALSE	TRUE	4.4	4.5	8.9	FALSE	4.5	TRUE
115	Zimbabwe	3	10	2206	2007-04-29	2202	137	Support Group	TRUE	TRUE	4.4	4.6	9	FALSE	4.5	TRUE
120	Zimbabwe	03	10	2207	2007-04-29	2202	127	Information Sharing	FALSE	TRUE	4.7	4.6	9.3	FALSE	4.6	TRUE
114	Zimbabwe	5	24	2207	2007-05-10	2202	136	Support Group	TRUE	TRUE	4.4	4.8	9.2	FALSE	4.6	TRUE
113	Zimbabwe	7	55	2204	2007-05-10	2203	125	Support Group	TRUE	TRUE	4.3	4.5	8.8	FALSE	4.4	TRUE
125	Zimbabwe	5	22	2207	2007-06-11	2202	150	Support Group	TRUE	TRUE	4.6	4.6	9.2	FALSE	4.6	TRUE
121	Zimbabwe	5	22	2206	2007-06-11	2202	145	Information Sharing	FALSE	TRUE	4.5	4.6	9.1	FALSE	4.55	TRUE
122	Zimbabwe	1	03	2205	2007-07-03	2203	126	Information Sharing	FALSE	TRUE	4.6	4.5	9.1	FALSE	4.55	TRUE
124	Zimbabwe	5	24	2207	2007-07-05	2202	148	Support Group	TRUE	TRUE	4.5	4.6	9.1	FALSE	4.55	TRUE
126	Zimbabwe	3	16	2207	2007-07-17	2202	145	Support Group	TRUE	TRUE	4.7	4.6	9.3	FALSE	4.65	TRUE
127	Zimbabwe	3	15	2206	2007-07-17	2202	150	Support Group	TRUE	TRUE	4.6	4.2	8.8	FALSE	4.4	TRUE
128	Zimbabwe	7	36	2203	2007-07-18	2201	133	Support Group	TRUE	TRUE	5	5	10	FALSE	5	TRUE
129	Zimbabwe	3	11	2207	2007-07-23	2201	143	Support Group	TRUE	TRUE	4	4	8	FALSE	4	TRUE
130	Zimbabwe	7	73	2205	2007-07-23	2201	149	Information Sharing	FALSE	TRUE	4	5	9	FALSE	4.5	TRUE
131	Zimbabwe	3	12	2202	2007-07-26	2201	130	Support Group	TRUE	TRUE	5	5	10	FALSE	5	TRUE
132	Zimbabwe	5	19	2207	2007-07-30	2202	148	Support Group	TRUE	TRUE	4.7	4.6	9.3	FALSE	4.65	TRUE
133	Zimbabwe	3	12	2207	2007-08-23	2202	139	Support Group	TRUE	TRUE	4.7	4.6	9.3	FALSE	4.65	TRUE
134	Zimbabwe	5	19	2206	2007-09-03	2202	142	Support Group	TRUE	TRUE	4.5	4.4	8.9	FALSE	4.45	TRUE
135	Zimbabwe	1	03	2203	2007-09-04	2201	132	Support Group	TRUE	TRUE	4.5	4.5	9	FALSE	4.5	TRUE
136	Zimbabwe	5	23	2206	2007-09-05	2201	140	Information Sharing	FALSE	TRUE	4	4.2	8.2	FALSE	4.1	TRUE
137	Zimbabwe	1	01	2208	2007-09-06	2201	156	Support Group	TRUE	TRUE	4	4	8	FALSE	4	TRUE
138	Zimbabwe	1	03	2208	2007-09-10	2203	141	Information Sharing	FALSE	TRUE	4.5	4.4	8.9	FALSE	4.45	TRUE
139	Zimbabwe	3	11	2206	2007-09-17	2202	140	Information Sharing	FALSE	TRUE	4.7	4.8	9.5	FALSE	4.75	TRUE
140	Zimbabwe	7	69	2205	2007-11-18	2202	155	Information Sharing	FALSE	TRUE	4.3	4.4	8.7	FALSE	4.35	TRUE
141	Zimbabwe	7	52	2208	2007-11-21	2202	145	Support Group	TRUE	TRUE	4.5	4.6	9.1	FALSE	4.55	TRUE
142	Zimbabwe	3	12	2206	2007-11-22	2202	150	Support Group	TRUE	TRUE	4.3	4.8	9.1	FALSE	4.55	TRUE
										AVG	4.39167	4.44833	8.83833		4.42167

## Sheet: Zimb PTSS IS Y-3
Entry Order	Site	Community Name	Venue	Counselor ID	Date of Evaluation	Evaluator	Session Length (min)	Session Type	Check Membership	Confidentiality	A - Basic Skills	B - Guiding	GRAND TOTAL	Critical Incident	GRAND AVERAGE	Narrative Comments
143	Zimbabwe	7	63	2209	2008-01-22	2203	145	Support Group	TRUE	TRUE	4.4	4.5	8.9	FALSE	4.45	TRUE
144	Zimbabwe	5	22	2206	2008-02-11	2202	150	Information Sharing	FALSE	TRUE	4.6	4.2	8.8	FALSE	4.4	TRUE
145	Zimbabwe	3	11	2207	2008-02-18	2202	132	Support Group	TRUE	TRUE	4.7	4.6	9.3	FALSE	4.65	TRUE
146	Zimbabwe	5	22	2206	2008-04-14	2202	135	Information Sharing	FALSE	TRUE	4.6	4.6	9.2	FALSE	4.6	TRUE
147	Zimbabwe	3	10	2207	2008-04-29	2202	138	Information Sharing	FALSE	TRUE	4.7	4.7	9.4	FALSE	4.7	TRUE
148	Zimbabwe	1	06	2205	2008-07-08	2203	120	Information Sharing	FALSE	TRUE	4.4	4.8	9.2	FALSE	4.6	TRUE
149	Zimbabwe	5	22	2207	2008-07-14	2202	146	Support Group	TRUE	TRUE	4.7	4.8	9.5	FALSE	4.75	TRUE
150	Zimbabwe	7	61	2209	2008-07-22	2203	155	Support Group	TRUE	TRUE	4.6	4.8	9.4	FALSE	4.7	TRUE
151	Zimbabwe	3	16	2206	2008-07-23	2202	125	Information Sharing	FALSE	TRUE	4.5	4	8.5	FALSE	4.25	TRUE
152	Zimbabwe	3	15	2207	2008-08-27	2202	132	Support Group	TRUE	TRUE	4.6	4.6	9.2	FALSE	4.6	TRUE
153	Zimbabwe	5	20	2207	2008-11-04	2202	140	Support Group	TRUE	TRUE	4.7	4.8	9.5	FALSE	4.75	TRUE
154	Zimbabwe	7	61	2209	2008-11-11	2203	155	Information Sharing	FALSE	TRUE	4.7	4.8	9.5	FALSE	4.75	TRUE
155	Zimbabwe	3	12	2206	2008-11-13	2202	140	Information Sharing	FALSE	TRUE	4.7	4.8	9.5	FALSE	4.75	TRUE
156	Zimbabwe	1	03	2205	2008-11-25	2203	150	Support Group	TRUE	TRUE	4.6	4.5	9.1	FALSE	4.55	TRUE
										AVG	4.60714	4.60714	9.21429		4.60714

## Sheet: Graph Zimbabwe Avg Annual Score
	Year 1 (~ 2/06 - 1/07)	Year 2 (~ 2/07 - 1/08)	Year 3 (~ 2/08 - 1/09)
CM	3.86984	3.8225	3.9725
VCT	4.25074	4.39814	4.65762
PTSS IS	3.73472	4.42167	4.60714
