# Supplementary material for: Global Health Diplomacy, Monitoring & Evaluation, and the Importance of Quality Assurance & Control: Findings from NIMH Project Accept (HPTN 043): A Phase III Randomized Controlled Trial of Community Mobilization, Mobile Testing, Same-Day Results, and Post-Test Support for HIV in Sub-Saharan Africa and Thailand
Source: PLoS One. 2016 Feb 22;11(2):e0149335. doi: 10.1371/journal.pone.0149335 (PMC4762940; doi:10.1371/journal.pone.0149335)
Supplement: S2 Fig — (XLS) [file pone.0149335.s002.xls]

## Sheet: Tanz CM Y-1
Auto Number	Site	Community Name	Venue	Counselor ID	Date of Evaluation	Evaluator	Session Length	CM - Basic Skills	CM - Info	CM - Referrals	GRAND TOTAL	GRAND AVERAGE	Narrative
58	Tanzania	10- Kisarawe	29	N/A	2006-01-01			4.7	4.4	4	13.1	4.3	TRUE
17	Tanzania	10- Kisarawe	27	63	2006-03-13	36	110	4.7	5	old form	9.7	4.85	TRUE
16	Tanzania	10- Kisarawe	27	49	2006-03-13	36	90	4.2	5	old form	9.2	4.6	TRUE
18	Tanzania	8-Kurui	26	24	2006-03-14	01	80	3.9	4.4	old form	8.3	4.15	TRUE
19	Tanzania	8-Kurui	26	64	2006-03-18	36	90	4.7	4.6	old form	9.3	4.65	TRUE
20	Tanzania	5- Kibuta	20	87	2006-03-18	36	90	4.7	4.9	old form	9.6	4.8	TRUE
21	Tanzania	5- Kibuta	20	50	2006-03-20	36	120	4.3	4.9	old form	9.2	4.6	TRUE
23	Tanzania	5- Kibuta	20	26	2006-03-20	36	80	4.4	4.6	old form	9	4.5	TRUE
24	Tanzania	8-Kurui	24	87	2006-03-25	36	130	4.8	4.9	old form	9.7	4.85	TRUE
25	Tanzania	8-Kurui	22	24	2006-03-26	36	120	4.6	4.9	old form	9.5	4.75	TRUE
26	Tanzania	10- Kisarawe	27	50	2006-03-29	36	100	4.6	5	old form	9.6	4.8	TRUE
27	Tanzania	8-Kurui	24	26	2006-04-04	36	120	4.6	4.7	old form	9.3	4.65	TRUE
22	Tanzania	5- Kibuta	18	49	2006-04-05	36	110	4.8	5	old form	9.8	4.9	TRUE
29	Tanzania	10- Kisarawe	28	64	2006-04-06	36	110	4.8	4.7	old form	9.5	4.75	TRUE
28	Tanzania	5- Kibuta	18	63	2006-04-06	36	110	4.8	5	old form	9.8	4.9	TRUE
2	Tanzania	4- Msanga	14	87	2006-04-17	01	30	4.8	4.4	old form	9.2	4.6	TRUE
3	Tanzania	2- Maneromango	07	24	2006-04-18	36	80	4.9	5	5	14.9	4.97	TRUE
4	Tanzania	10- Kisarawe	29	63	2006-04-20	36	90	5	5	5	15	5	TRUE
5	Tanzania	5- Kibuta	19	49	2006-04-23	36	80	5	5	5	15	5	TRUE
6	Tanzania	4- Msanga	14	64	2006-04-29	36	70	5	5	5	15	5	TRUE
7	Tanzania	10- Kisarawe	29	26	2006-04-29	36	70	4.9	5	5	14.9	4.97	TRUE
8	Tanzania	2- Maneromango	09	50	2006-05-01	36	90	4.8	5	5	14.8	4.93	TRUE
9	Tanzania	2- Maneromango	12	26	2006-05-05	36	50	5	5	5	15	5	TRUE
10	Tanzania	10- Kisarawe	29	87	2006-05-06	36	70	4.9	5	5	14.9	4.97	TRUE
11	Tanzania	2- Maneromango	09	24	2006-05-07	36	80	5	5	5	15	5	TRUE
12	Tanzania	2- Maneromango	12	50	2006-05-08	36	90	5	5	5	15	5	TRUE
15	Tanzania	2- Maneromango	09	64	2006-05-09	36	40	5	5	5	15	5	TRUE
14	Tanzania	5- Kibuta	19	49	2006-05-09	36	130	5	5	5	15	5	TRUE
13	Tanzania	2- Maneromango	07	63	2006-05-09	01	90	4.5	5	old form	9.5	4.75	TRUE
30	Tanzania	4- Msanga	17	64	2006-05-16	36	70	5	5	5	15	5	TRUE
31	Tanzania	8-Kurui	26	83	2006-05-16	36	70	5	5	5	15	5	TRUE
32	Tanzania	4- Msanga	17	50	2006-05-16	36	80	5	5	5	15	5	TRUE
33	Tanzania	5- Kibuta	19	24	2006-05-18	36	80	5	5	5	15	5	TRUE
34	Tanzania	5- Kibuta	19	87	2006-05-18	36	90	5	5	5	15	5	TRUE
35	Tanzania	8-Kurui	25	16	2006-05-19	36	130	4.3	4.2	4.6	13.1	4.37	TRUE
37	Tanzania	10- Kisarawe	31	50	2006-05-22	01	150	4.8	4.7	5	14.5	4.83	TRUE
36	Tanzania	4- Msanga	20	26	2006-05-22	36	90	5	5	5	15	5	TRUE
38	Tanzania	4- Msanga	16	64	2006-05-30	01	95	4.2	3.7	3	10.9	3.63	TRUE
39	Tanzania	10- Kisarawe	27	87	2006-06-02	36	70	5	5	5	15	5	TRUE
40	Tanzania	8-Kurui	25	24	2006-06-04	36	80	5	5	5	15	5	TRUE
41	Tanzania	8-Kurui	25	24	2006-06-04	36	80	5	5	5	15	5	TRUE
42	Tanzania	4- Msanga	13	63	2006-06-05	36	50	5	5	5	15	5	TRUE
44	Tanzania	4- Msanga	17	26	2006-06-09	36	90	5	5	5	15	5	TRUE
43	Tanzania	4- Msanga	17	16	2006-06-09	36	100	4.5	4.2	4.4	13.1	4.37	TRUE
45	Tanzania	4- Msanga	14	64	2006-06-19	36	70	5	5	5	15	5	TRUE
46	Tanzania	2- Maneromango	07	63	2006-06-20	36	110	5	5	5	15	5	TRUE
47	Tanzania	5- Kibuta	20	87	2006-06-21	49	100	4.9	4.9	4.9	14.7	4.9	TRUE
48	Tanzania	10- Kisarawe	27	50	2006-06-22	36	110	5	5	5	15	5	TRUE
49	Tanzania	10- Kisarawe	29	24	2006-06-23	36	110	5	5	5	15	5	TRUE
50	Tanzania	10- Kisarawe	27	16	2006-06-24	36	90	4.7	4.5	4.2	13.4	4.4	TRUE
51	Tanzania	2- Maneromango	12	26	2006-06-26	49	N/A	4.9	4.9	4.9	14.7	4.9	TRUE
53	Tanzania	2- Maneromango	09	24	2006-07-02	36	100	5	5	5	15	5	TRUE
55	Tanzania	2- Maneromango	12	26	2006-07-03	36	90	5	5	5	15	5	TRUE
54	Tanzania	4- Msanga	15	64	2006-07-03	49	90	4.9	5	5	14.9	4.9	TRUE
56	Tanzania	2- Maneromango	08	63	2006-07-04	49	100	5	5	5	15	5	TRUE
57	Tanzania	2- Maneromango	08	50	2006-07-06	49	90	5	5	5	15	5	TRUE
52	Tanzania	10- Kisarawe	29	87	2006-07-10	36	110	5	5	5	15	5	TRUE
59	Tanzania	10- Kisarawe	27	64	2006-07-24	36	180	5	5	5	15	5	TRUE
60	Tanzania	2- Maneromango	06	87	2006-07-24	49	100	5	5	5	15	5	TRUE
61	Tanzania	2- Maneromango	06	63	2006-07-25	36	110	5	5	5	15	5	TRUE
62	Tanzania	5- Kibuta	20	26	2006-07-27	01	90	4.5	4.9	5	14.4	4.8	TRUE
64	Tanzania	10- Kisarawe	27	050	2006-07-28	08	60	4.9	5	4.8	14.71	4.9	TRUE
65	Tanzania	10- Kisarawe	27	50	2006-07-28	49	80	5	5	5	15	5	TRUE
63	Tanzania	8-Kurui	24	16	2006-07-28	36	90	5	5	5	15	5	TRUE
66	Tanzania	5- Kibuta	20	24	2006-08-03	36	100	5	5	5	15	5	TRUE
67	Tanzania	10- Kisarawe	27	63	2006-08-05	49	80	5	5	4.8	14.8	4.93	TRUE
68	Tanzania	8-Kurui	23	87	2006-08-06	36	70	5	5	5	15	5	TRUE
70	Tanzania	5- Kibuta	20	16	2006-08-07	49	80	4.9	5	5	14.88	4.96	TRUE
69	Tanzania	4- Msanga	17	64	2006-08-07	49	90	5	5	5	15	5	TRUE
71	Tanzania	2- Maneromango	08	26	2006-08-09	49	95	5	5	5	15	5	TRUE
72	Tanzania	10- Kisarawe	27	24	2006-08-10	49	100	5	5	5	15	5	TRUE
98	Tanzania	5- Kibuta	19	16	2006-08-15	49	95	4.94	4.9	4.5	14.34	4.78	TRUE
99	Tanzania	4- Msanga	15	24	2006-08-16	49	65	5	5	5	15	5	TRUE
100	Tanzania	10- Kisarawe	28	63	2006-08-22	49	80	5	5	5	15	5	TRUE
101	Tanzania	8-Kurui	26	16	2006-08-23	36	110	5	5	5	15	5	TRUE
102	Tanzania	4- Msanga	13	26	2006-08-23	36	95	5	5	5	15	5	TRUE
103	Tanzania	5- Kibuta	19	50	2006-08-24	49	100	5	5	5	15	5	TRUE
104	Tanzania	2- Maneromango	09	26	2006-08-30	08	100	5	5	5	15	5	TRUE
107	Tanzania	2- Maneromango	09	64	2006-09-01	36	115	5	5	5	15	5	TRUE
106	Tanzania	8-Kurui	26	50	2006-09-01	36	70	5	5	5	15	5	TRUE
105	Tanzania	5- Kibuta	14	87	2006-09-01	36	100	5	5	5	15	5	TRUE
108	Tanzania	10- Kisarawe	30	63	2006-09-02	08	60	5	5	5	15	5	TRUE
109	Tanzania	10- Kisarawe	30	87	2006-09-03	49	90	5	5	5	15	5	TRUE
110	Tanzania	5- Kibuta	21	24	2006-09-05	08	120	5	5	5	15	5	TRUE
73	Tanzania	2- Maneromango	10	60	2006-09-06	49	80	5	5	5	15	5	TRUE
111	Tanzania	2- Maneromango	09	64	2006-09-07	08	110	5	5	5	15	5	TRUE
74	Tanzania	2- Maneromango	10	87	2006-09-08	36	70	5	5	5	15	5	TRUE
75	Tanzania	4- Msanga	14	16	2006-09-08	36	50	5	5	5	15	5	TRUE
76	Tanzania	10- Kisarawe	29	63	2006-09-09	36	70	5	5	5	15	5	TRUE
77	Tanzania	10- Kisarawe	29	87	2006-09-10	49	80	5	5	5	15	5	TRUE
78	Tanzania	2- Maneromango	11	64	2006-09-11	49	65	5	5	5	15	5	TRUE
79	Tanzania	10- Kisarawe	29	24	2006-09-12	49	90	5	5	5	15	5	TRUE
80	Tanzania	2- Maneromango	12	26	2006-09-15	49	45	5	5	5	15	5	TRUE
81	Tanzania	2- Maneromango	12	50	2006-09-16	36	60	5	5	5	15	5	TRUE
82	Tanzania	10- Kisarawe	29	63	2006-09-17	49	60	5	5	5	15	5	TRUE
83	Tanzania	2- Maneromango	12	64	2006-09-19	36	65	5	5	5	15	5	TRUE
84	Tanzania	10- Kisarawe	27	16	2006-09-28	08	80	5	5	5	15	5	TRUE
85	Tanzania	8-Kurui	26	26	2006-10-01	36	70	5	5	5	15	5	TRUE
86	Tanzania	8-Kurui	22	24	2006-10-04	36	80	5	5	5	15	15	TRUE
87	Tanzania	10- Kisarawe	27	63	2006-10-05	36	70	5	5	5	15	5	TRUE
88	Tanzania	10- Kisarawe	27	50	2006-10-06	36	80	5	5	5	15	5	TRUE
89	Tanzania	8-Kurui	23	26	2006-10-11	36	70	5	5	5	15	5	TRUE
90	Tanzania	5- Kibuta	20	63	2006-10-12	49	60	5	5	5	15	5	TRUE
91	Tanzania	5- Kibuta	20	87	2006-10-13	49	70	5	5	5	15	5	TRUE
92	Tanzania	10- Kisarawe	27	87	2006-10-16	36	80	5	5	5	15	5	TRUE
95	Tanzania	10- Kisarawe	28	26	2006-10-18	49	80	5	5	5	15	5	TRUE
93	Tanzania	2- Maneromango	07	16	2006-10-18	49	60	5	5	5	15	5	TRUE
94	Tanzania	2- Maneromango	07	16	2006-10-18	49	60	5	5	5	15	5	TRUE
96	Tanzania	10- Kisarawe	27	50	2006-10-20	49	90	5	5	5	15	5	TRUE
97	Tanzania	10- Kisarawe	28	24	2006-10-22	36	80	5	5	5	15	5	TRUE
112	Tanzania	4- Msanga	14	50	2006-11-01	49	90	5	5	5	15	5	TRUE
113	Tanzania	5- Kibuta	18	84	2006-11-02	36	110	5	5	5	15	5	TRUE
114	Tanzania	5- Kibuta	18	87	2006-11-05	36	85	5	5	5	15	5	TRUE
115	Tanzania	2- Maneromango	09	24	2006-11-07	36	120	5	5	5	15	5	TRUE
116	Tanzania	2- Maneromango	09	26	2006-11-08	49	50	5	5	5	15	5	TRUE
117	Tanzania	10- Kisarawe	27	16	2006-11-08	08	135	5	5	5	15	5	TRUE
118	Tanzania	4- Msanga	14	64	2006-11-09	49	60	5	5	5	15	5	TRUE
119	Tanzania	10- Kisarawe	31	50	2006-11-12	36	95	5	5	5	15	5	TRUE
121	Tanzania	4- Msanga	14	24	2006-11-14	49	65	5	5	5	15	5	TRUE
120	Tanzania	2- Maneromango	09	63	2006-11-14	49	90	4.66	4.4	4	13.06	4.35	TRUE
122	Tanzania	10- Kisarawe	29	26	2006-11-18	36	110	5	5	5	15	5	TRUE
123	Tanzania	10- Kisarawe	29	87	2006-11-20	49	60	5	5	5	15	5	TRUE
124	Tanzania	2- Maneromango	12		2006-11-20	36	110	4.85	4.46	5	14.31	4.77	TRUE
125	Tanzania	2- Maneromango	12	16	2006-11-22	36	100	5	5	5	15	5	TRUE
126	Tanzania	8-Kurui	23	63	2006-12-04	49	100	4.94	4.74	4	13.68	4.56	TRUE
127	Tanzania	4- Msanga	15	63	2006-12-05	36	110	5	4.8	5	14.8	4.93	TRUE
128	Tanzania	5- Kibuta	19	64	2006-12-05	49	100	5	5	5	15	5	TRUE
129	Tanzania	4- Msanga	15	50	2006-12-06	36	140	5	5	5	15	5	TRUE
130	Tanzania	5- Kibuta	19	26	2006-12-06	49	120	5	5	5	15	5	TRUE
131	Tanzania	4- Msanga	13	87	2006-12-09	36	90	5	5	5	15	5	TRUE
132	Tanzania	2- Maneromango	10	87	2006-12-12	49	90	5	5	5	15	5	TRUE
133	Tanzania	10- Kisarawe	30	24	2006-12-12	08	40	4.95	5	5	14.6	4.86	TRUE
134	Tanzania	10- Kisarawe	27	16	2006-12-15	49	90	5	5	5	15	5	TRUE
							AVG	4.91158	4.93008	4.93248	14.178	4.98782

## Sheet: Tanz CM Y-2
Auto Number	Site	Community Name	Venue	Counselor ID	Date of Evaluation	Evaluator	Session Length	CM - Basic Skills	CM - Info	CM - Referrals	GRAND TOTAL	GRAND AVERAGE	Narrative
162	Tanzania	5- Kibuta	20	50	2007-01-06	49	90	5	5	5	15	5	TRUE
163	Tanzania	8-Kurui	22	26	2007-01-11	49	90	5	5	5	15	5	TRUE
164	Tanzania	5- Kibuta	20	64	2007-01-13	49	90	5	5	5	15	5	TRUE
165	Tanzania	8-Kurui	26	87	2007-01-14	49	85	5	5	5	15	5	TRUE
166	Tanzania	5- Kibuta	20	63	2007-01-14	36	110	5	5	5	15	5	TRUE
167	Tanzania	10- Kisarawe	27	16	2007-01-15	49	90	5	4.9	5	14.9	4.96	TRUE
168	Tanzania	10- Kisarawe	27	24	2007-01-16	36	90	5	5	5	15	5	TRUE
169	Tanzania	5- Kibuta	20	64	2007-01-17	36	120	5	5	5	15	5	TRUE
170	Tanzania	8-Kurui	22	26	2007-01-18	36	110	5	5	5	15	5	TRUE
171	Tanzania	10- Kisarawe	27	50	2007-01-19	36	100	5	5	5	15	5	TRUE
172	Tanzania	4- Msanga	15	24	2007-01-21	49	80	5	5	5	15	5	TRUE
173	Tanzania	4- Msanga	15	16	2007-01-22	36	110	5	5	5	15	5	TRUE
174	Tanzania	10- Kisarawe	28	63	2007-01-24	49	80	5	4.96	4.8	14.76	4.92	TRUE
175	Tanzania	8-Kurui	26	87	2007-01-26	36	90	5	5	5	15	5	TRUE
136	Tanzania	2- Maneromango	07	64	2007-02-03	49	90	5	5	5	15	5	TRUE
137	Tanzania	5- Kibuta	18	50	2007-02-08	49	60	4.97	5	4.7	14.67	4.89	TRUE
138	Tanzania	4- Msanga	16	63	2007-02-08	8	95	4.61	4.64	4.9	14.15	4.71	TRUE
140	Tanzania	10- Kisarawe	30	16	2007-02-10	89	65	4.89	5	5	14.89	4.96	TRUE
139	Tanzania	10- Kisarawe	30	16	2007-02-10	08	65	4.64	4.64	4.8	14.08	4.69	TRUE
142	Tanzania	2- Maneromango	09	24	2007-02-13	49	150	5	5	5	15	5	TRUE
141	Tanzania	2- Maneromango	09	24	2007-02-13	82	150	5	5	5	15	5	TRUE
143	Tanzania	02	09	50	2007-02-14	8	122	4.48	4.08	4.7	13.26	4.42	TRUE
144	Tanzania	04	14	87	2007-02-17	89	90	4.98	5	5	14.98	4.99	TRUE
145	Tanzania	2- Maneromango	09		2007-02-19	78	128	4.8	4.8	5	14.6	4.87	TRUE
148	Tanzania	2- Maneromango	09	26	2007-02-20	08	106	4.65	4.56	4.5	13.71	4.57	TRUE
146	Tanzania	10- Kisarawe	31	16	2007-02-20	49	90	4.86	4.9	4.5	14.26	4.75	TRUE
147	Tanzania	2- Maneromango	09	26	2007-02-20	79	106	4.98	4.96	5	14.94	4.98	TRUE
149	Tanzania	02	11	24	2007-02-21	08	45	4.86	4.78	4.8	14.44	4.81	TRUE
150	Tanzania	2- Maneromango	11	64	2007-02-21	08	126	4.66	4.62	4.6	13.88	4.62	TRUE
151	Tanzania	2- Maneromango	13	26	2007-02-21	82	90	5	4.7	5	14.7	4.9	TRUE
152	Tanzania	10- Kisarawe	29	87	2007-02-23	49	99	4.98	5	5	14.98	4.99	TRUE
153	Tanzania	10- Kisarawe	29	87	2007-02-23	79	95	4/97	5	5	14.97	4.99	TRUE
154	Tanzania	10- Kisarawe	29	63	2007-02-28	36	95	4	4.94	5	14.94	4.98	TRUE
155	Tanzania	4- Msanga	14	24	2007-03-05	49	60	5	5	5	15	5	TRUE
156	Tanzania	8-Kurui	24	26	2007-03-13	49	85	5	4.96	5	14.96	4.98	TRUE
157	Tanzania	2- Maneromango	09	64	2007-03-14	82	75	5	4.8	5	14.8	4.93	TRUE
158	Tanzania	2- Maneromango	09	50	2007-03-14	82	85	5	5	5	15	5	TRUE
159	Tanzania	8-Kurui	22	87	2007-03-15	49	60	5	5	5	15	5	TRUE
160	Tanzania	2- Maneromango	09	16	2007-03-15	82	90	5	5	5	15	5	TRUE
176	Tanzania	8-Kurui	24	87	2007-04-02	36	80	5	5	5	15	5	TRUE
177	Tanzania	8-Kurui	24	63	2007-04-03	49	105	4.97	4.9	5	14.87	4.95	TRUE
180	Tanzania	5- Kibuta	18	50	2007-04-04	49	60	5	5	5	15	5	TRUE
178	Tanzania	10- Kisarawe	27	24	2007-04-04	36	70	5	5	5	15	5	TRUE
179	Tanzania	5- Kibuta	18	50	2007-04-04	49	60	5	5	5	15	5	TRUE
181	Tanzania	10- Kisarawe	28	24	2007-04-10	49	80	5	5	5	15	5	TRUE
183	Tanzania	2- Maneromango	09	16	2007-04-12	36	90	5	5	4.5	14.5	4.83	TRUE
182	Tanzania	5- Kibuta	18	87	2007-04-12	49	65	5	5	5	15	5	TRUE
184	Tanzania	10- Kisarawe	27	26	2007-04-18	82	105	5	5	5	15	5	TRUE
185	Tanzania	10- Kisarawe	27	16	2007-04-19	49	70	5	4.8	5	14.8	4.93	TRUE
186	Tanzania	10- Kisarawe	27	64	2007-04-20	49	80	5	4.7	5	14.7	4.9	TRUE
187	Tanzania	10- Kisarawe	27	64	2007-04-20	79	80	4.94	5	5	14.94	4.98	TRUE
188	Tanzania	2- Maneromango	12	26	2007-04-21	36	66	5	4.92	5	14.92	4.97	TRUE
189	Tanzania	5- Kibuta	19	63	2007-04-21	36	90	5	5	5	15	5	TRUE
190	Tanzania	5- Kibuta	19	63	2007-04-21	36	90	5	5	5	15	5	TRUE
191	Tanzania	5- Kibuta	19	50	2007-04-22	36	110	5	5	5	15	5	TRUE
193	Tanzania	10- Kisarawe	27	24	2007-04-28	36	80	5	5	5	15	5	TRUE
194	Tanzania	10- Kisarawe	30	16	2007-05-01	36	90	5	5	5	15	5	TRUE
195	Tanzania	10- Kisarawe	29	50	2007-05-03	49	90	5	5	5	15	5	TRUE
196	Tanzania	8-Kurui	25	87	2007-05-04	49	80	5	5	5	15	5	TRUE
198	Tanzania	10- Kisarawe	31	24	2007-05-08	49	80	5	5	5	15	5	TRUE
197	Tanzania	2- Maneromango	07	26	2007-05-08	82	180	5	5	5	15	5	TRUE
199	Tanzania	2- Maneromango	12	26	2007-05-09	49	85	5	5	5	15	5	TRUE
200	Tanzania	4- Msanga	14	64	2007-05-10	36	105	5	5	5	15	5	TRUE
201	Tanzania	10- Kisarawe	29	63	2007-05-13	36	90	5	5	5	15	5	TRUE
202	Tanzania	4- Msanga	14	16	2007-05-14	49	60	4.83	5	4	13.83	4.61	TRUE
203	Tanzania	8-Kurui	26	87	2007-05-14	36	76	5	5	5	15	5	TRUE
204	Tanzania	4- Msanga	14	50	2007-05-15	36	95	5	5	5	15	5	TRUE
205	Tanzania	10- Kisarawe	27	63	2007-05-15	49	80	5	4.9	5	14.9	4.96	TRUE
206	Tanzania	10- Kisarawe	27	64	2007-05-16	49	60	5	5	5	15	5	TRUE
207	Tanzania	10- Kisarawe	29	87	2007-05-21	49	80	5	5	5	15	5	TRUE
209	Tanzania	4- Msanga	13	26	2007-05-22	89	185	4.94	5	5	14.94	4.98	TRUE
208	Tanzania	10- Kisarawe	29	16	2007-05-22	82	120	5	4.8	5	14.8	4.93	TRUE
210	Tanzania	2- Maneromango	12	64	2007-05-23	82	150	5	5	5	15	5	TRUE
211	Tanzania	10- Kisarawe	27	24	2007-05-29	89	115	5	5	5	15	5	TRUE
212	Tanzania	10- Kisarawe	29	16	2007-05-30	89	110	5	5	4.9	14.9	4.97	TRUE
213	Tanzania	8-Kurui	26	63	2007-05-30	36	90	5	5	5	15	5	TRUE
214	Tanzania	5- Kibuta	19	50	2007-05-31	36	85	5	5	5	15	5	TRUE
215	Tanzania	5- Kibuta	19	87	2007-06-04	36	85	5	5	5	15	5	TRUE
216	Tanzania	10- Kisarawe	31	50	2007-06-06	49	100	5	5	5	15	5	TRUE
217	Tanzania	2- Maneromango	07	63	2007-06-07	49	65	5	5	5	15	5	TRUE
218	Tanzania	8-Kurui	23	24	2007-06-08	36	96	5	5	5	15	5	TRUE
219	Tanzania	10- Kisarawe	27	64	2007-06-12	36	105	5	5	5	15	5	TRUE
220	Tanzania	4- Msanga	15	26	2007-06-12	49	105	5	5	5	15	5	TRUE
221	Tanzania	2- Maneromango	07	64	2007-08-09	36	72	5	5	5	15	5	TRUE
222	Tanzania	5- Kibuta	19	87	2007-08-14	36	80	5	5	5	15	5	TRUE
223	Tanzania	10- Kisarawe	27	24	2007-08-14	25	40	5	5	5	15	5	TRUE
224	Tanzania	8-Kurui	26	16	2007-08-15	49	60	5	4.8	5	14.8	4.93	TRUE
225	Tanzania	4- Msanga	19	26	2007-08-16	49	90	5	5	5	15	5	TRUE
226	Tanzania	10- Kisarawe	27	16	2007-08-16	82	125	5	4.6	4	13.6	4.53	TRUE
227	Tanzania	8-Kurui	26	63	2007-08-17	36	96	5	5	5	15	5	TRUE
228	Tanzania	10- Kisarawe	27	24	2007-08-20	49	50	5	5	5	15	5	TRUE
229	Tanzania	4- Msanga	14	26	2007-08-21	36	70	5	5	5	15	5	TRUE
230	Tanzania	2- Maneromango	07	64	2007-08-21	49	60	5	5	5	15	5	TRUE
231	Tanzania	10- Kisarawe	27	63	2007-08-22	49	70	5	5	5	15	5	TRUE
232	Tanzania	5- Kibuta	19	87	2007-08-22	25	45	5	5	5	15	5	TRUE
233	Tanzania	2- Maneromango	07	16	2007-09-06	49	68	5	5	5	15	5	TRUE
234	Tanzania	4- Msanga	13	26	2007-09-10	36	82	5	5	5	15	5	TRUE
235	Tanzania	10- Kisarawe	28	64	2007-09-12	49	90	5	5	5	15	5	TRUE
236	Tanzania	8-Kurui	26	16	2007-09-12	36	85	5	5	5	15	5	TRUE
237	Tanzania	10- Kisarawe	28	24	2007-09-13	36	70	5	5	5	15	5	TRUE
238	Tanzania	5- Kibuta	19	87	2007-09-17	49	55	5	5	5	15	5	TRUE
239	Tanzania	2- Maneromango	09	64	2007-09-18	82	185	5	4.8	5	14.8	4.93	TRUE
240	Tanzania	4- Msanga	13	26	2007-09-19	89	150	4.98	5	5	14.98	4.99	TRUE
241	Tanzania	5- Kibuta	19	24	2007-09-20	49	60	5	5	5	15	5	TRUE
242	Tanzania	8-Kurui	26	16	2007-10-11	36	55	5	5	5	15	5	TRUE
243	Tanzania	4- Msanga	14	26	2007-10-12	36	50	5	5	5	15	5	TRUE
244	Tanzania	5- Kibuta	21	84	2007-10-12	36	45	5	5	5	15	5	TRUE
245	Tanzania	5- Kibuta	21	87	2007-10-16	49	60	5	5	5	15	5	TRUE
246	Tanzania	8-Kurui	26	16	2007-10-17	49	50	5	5	5	15	5	TRUE
247	Tanzania	2- Maneromango	09	24	2007-10-22	49	80	5	5	5	15	5	TRUE
248	Tanzania	4- Msanga	14	26	2007-10-23	49	60	5	5	5	15	5	TRUE
249	Tanzania	5- Kibuta	20	87	2007-10-29	49	65	5	5	5	15	5	TRUE
250	Tanzania	8-Kurui	22	16	2007-11-06	36	50	5	5	5	15	5	TRUE
251	Tanzania	4- Msanga	13	26	2007-11-20	36	55	5	5	5	15	5	TRUE
252	Tanzania	2- Maneromango	09	24	2007-11-21	82	130	5	5	5	15	5	TRUE
253	Tanzania	10- Kisarawe	29	87	2007-11-21	25	45	5	5	5	15	5	TRUE
254	Tanzania	2- Maneromango	09	24	2007-11-22	36	85	5	5	5	15	5	TRUE
255	Tanzania	8-Kurui	26	16	2007-11-23	78	128	4.9	5	5	14.9	4.97	TRUE
256	Tanzania	10- Kisarawe	29	26	2007-11-26	08	195	5	5	5	15	5	TRUE
257	Tanzania	5- Kibuta	20	24	2007-11-27	79	30	5	5	5	15	5	TRUE
258	Tanzania	5- Kibuta	19	87	2007-12-06	49	60	5	5	5	15	5	TRUE
							AVG	4.966	4.95421	4.9562	14.8847	4.96091

## Sheet: Tanz CM Y-3
Auto Number	Site	Community Name	Venue	Counselor ID	Date of Evaluation	Evaluator	Session Length	CM - Basic Skills	CM - Info	CM - Referrals	GRAND TOTAL	GRAND AVERAGE	Narrative
259	Tanzania	5- Kibuta	19	16	2008-01-15	79	15	5	5	5	15	5	TRUE
260	Tanzania	8-Kurui	26	16	2008-01-21	36	74	5	5	5	15	5	TRUE
261	Tanzania	10- Kisarawe	27	24	2008-01-22	36	90	5	5	5	15	5	TRUE
262	Tanzania	2- Maneromango	11	24	2008-01-25	36	75	5	5	5	15	5	TRUE
264	Tanzania	2- Maneromango	09	24	2008-02-12	25	60	5	5	5	15	5	TRUE
263	Tanzania	5- Kibuta	19	16	2008-02-12	82	123	4.88	4.8	5	14.68	4.89	TRUE
265	Tanzania	5- Kibuta	18	16	2008-02-19	25	65	5	5	5	15	5	TRUE
266	Tanzania	2- Maneromango	09	24	2008-02-20	47	45	5	5	5	15	5	TRUE
267	Tanzania	10- Kisarawe	27	24	2008-02-27	82	130	5	4.6	5	14.6	4.87	TRUE
268	Tanzania	10- Kisarawe	27	24	2008-03-03	26	125	5	5	5	15	5	TRUE
269	Tanzania	2- Maneromango	08	16	2008-03-05	36	82	5	5	5	15	5	TRUE
270	Tanzania	10- Kisarawe	27	43	2008-03-06	36	65	3.88	3.86	3.8	11.54	3.85	TRUE
271	Tanzania	10- Kisarawe	27	43	2008-03-11	26	105	3.86	4	4.2	12.06	4.02	TRUE
272	Tanzania	4- Msanga	14	42	2008-03-13	26	70	3.88	3.94	4.2	12.02	4.01	TRUE
273	Tanzania	10- Kisarawe	27	41	2008-03-13	25	45	4	3.7	3.8	11.5	3.83	TRUE
274	Tanzania	10- Kisarawe	27	16	2008-03-17	36	70	5	5	5	15	5	TRUE
275	Tanzania	2- Maneromango	06	42	2008-03-18	26	92	3.91	3.96	4.4	12.27	4.09	TRUE
276	Tanzania	4- Msanga	14	41	2008-03-18	26	124	3.92	3.96	4.3	12.18	4.06	TRUE
277	Tanzania	5- Kibuta	19	24	2008-05-13	26	70	4.88	4.88	5	14.76	4.92	TRUE
278	Tanzania	4- Msanga	17	42	2008-05-13	82	130	4.5	3.8	4	12.3	4.1	TRUE
279	Tanzania	5- Kibuta	19	43	2008-05-26	26	135	4.7	4.5	4.2	13.4	4.47	TRUE
280	Tanzania	8-Kurui	25	41	2008-05-27	36	75	4.51	4.6	5	14.11	4.7	TRUE
281	Tanzania	2- Maneromango	07	42	2008-05-27	26	125	4.81	4.3	4.5	13.61	4.54	TRUE
282	Tanzania	4- Msanga	19	43	2008-05-29	82	135	4.55	4	4	12.55	4.18	TRUE
283	Tanzania	8-Kurui	25	24	2008-06-02	36	125	4.9	4.9	5	14.8	4.93	TRUE
284	Tanzania	8-Kurui	24	42	2008-06-09	36	74	4.63	4.76	5	14.39	4.8	TRUE
285	Tanzania	2- Maneromango	07	43	2008-06-11	82	135	4	3.8	5	12.8	4.27	TRUE
286	Tanzania	4- Msanga	14	41	2008-06-17	36	66	4.55	4.58	5	14.13	4.71	TRUE
287	Tanzania	2- Maneromango	12	24	2008-06-17	26	185	5	5	5	15	5	TRUE
288	Tanzania	2- Maneromango	07	42	2008-06-24	26	75	4.83	4.82	5	14.65	4.88	TRUE
289	Tanzania	5- Kibuta	19	43	2008-06-25	26	120	4.78	4.8	5	14.58	4.86	TRUE
290	Tanzania	8-Kurui	25	41	2008-06-26	36	86	4.54	4.5	5	14.04	4.68	TRUE
291	Tanzania	10- Kisarawe	27	24	2008-08-14	36	85	4.82	4.86	5	14.68	4.89	TRUE
292	Tanzania	5- Kibuta	20	64	2008-08-15	36	94	4.54	4.5	4.8	13.84	4.61	TRUE
293	Tanzania	8-Kurui	22	48	2008-08-20	26	60	4.51	4.48	4.8	13.79	4.6	TRUE
294	Tanzania	10- Kisarawe	27	24	2008-08-20	82	130	4.88	4.8	5	14.68	4.89	TRUE
295	Tanzania	5- Kibuta	20	41	2008-08-20	25	40	4.9	4.8	5	14.7	4.9	TRUE
297	Tanzania	10- Kisarawe	27	41	2008-08-27	36	80	4.76	4.72	5	14.48	4.83	TRUE
296	Tanzania	5- Kibuta	20	48	2008-08-27	82	122	3.94	4.2	5	13.14	4.38	TRUE
298	Tanzania	5- Kibuta	20	43	2008-08-28	26	180	5	4.84	5	14.84	4.95	TRUE
299	Tanzania	10- Kisarawe	27	42	2008-09-02	36	95	4.58	4.72	5	14.3	4.77	TRUE
300	Tanzania	4- Msanga	14	42	2008-09-04	25	40	4.83	4.68	5	14.51	4.84	TRUE
301	Tanzania	10- Kisarawe	27	64	2008-09-05	36	105	4.68	4.78	5	14.46	4.82	TRUE
302	Tanzania	10- Kisarawe	27	43	2008-09-10	26	185	5	5	5	15	5	TRUE
305	Tanzania	5- Kibuta	19	64	2008-09-12	36	95	4.72	4.78	5	14.5	4.83	TRUE
303	Tanzania	5- Kibuta	19	24	2008-09-12	36	110	4.56	4.64	5	14.2	4.73	TRUE
304	Tanzania	10- Kisarawe	27	43	2008-09-12	92	70	5	5	5	15	5	TRUE
306	Tanzania	5- Kibuta	19	24	2008-09-17	26	105	5	5	5	15	5	TRUE
307	Tanzania	10- Kisarawe	27	41	2008-09-17	36	105	4.12	4.7	5	13.82	4.61	TRUE
308	Tanzania	4- Msanga	16	41	2008-09-23	36	125	4.71	4.76	5	14.47	4.82	TRUE
309	Tanzania	8-Kurui	23	48	2008-09-24	25	40	4.68	4.68	4.8	14.16	4.72	TRUE
310	Tanzania	10- Kisarawe	28	48	2008-09-26	26	150	4.95	4.96	5	14.91	4.97	TRUE
311	Tanzania	10- Kisarawe	28	24	2008-10-06	36	136	4.73	4.82	5	14.55	4.85	TRUE
313	Tanzania	10- Kisarawe	27	41	2008-10-09	26	60	5	5	5	15	5	TRUE
312	Tanzania	4- Msanga	15	43	2008-10-09	82	110	5	4.6	5	14.6	4.87	TRUE
314	Tanzania	10- Kisarawe	27	41	2008-10-10	92	65	5	5	5	15	5	TRUE
315	Tanzania	10- Kisarawe	27	24	2008-10-15	26	130	5	5	5	15	5	TRUE
316	Tanzania	8-Kurui	24	42	2008-10-15	36	105	4.67	4.76	5	14.43	4.81	TRUE
317	Tanzania	2- Maneromango	12	42	2008-10-16	82	123	4.66	4.6	5	14.26	4.75	TRUE
318	Tanzania	2- Maneromango	12	43	2008-10-21	36	125	4.78	4.86	5	14.64	4.88	TRUE
319	Tanzania	2- Maneromango	09	43	2008-11-12	82	121	4.44	4.4	4	12.84	4.28	TRUE
320	Tanzania	5- Kibuta	20	24	2008-11-12	36	80	4.9	4.92	5	14.82	4.94	TRUE
321	Tanzania	2- Maneromango	09	42	2008-11-13	82	118	4.8	4.4	5	14.2	4.73	TRUE
322	Tanzania	10- Kisarawe	27	43	2008-11-17	26	180	5	5	5	15	5	TRUE
323	Tanzania	8-Kurui	24	42	2008-11-19	36	110	4.84	4.84	5	14.68	4.89	TRUE
324	Tanzania	4- Msanga	13	24	2008-11-20	26	80	5	5	5	15	5	TRUE
325	Tanzania	4- Msanga	13	43	2008-12-04	36	100	4.86	4.84	5	14.7	4.9	TRUE
							AVG	4.70701	4.67164	4.84776	14.2264	4.74209

## Sheet: Tanz VCT Y-1
AutoNumber	Site	Community Name	Venue	Counselor ID	Date of Evaluation	Evaluator	Session Length	Pre Test or Post Test	Individual or Couple	A - Basic Counseling Skills	B - Introduction & Orientation to the Session	C - Risk Assessment	D - Reducing Risk	E - HIV Test Preparation	F - Giving HIV Test Result	G - Risk Reduction Plan	H -Id Support for RR Plan	I - Negotiate Disclosure and Partner Referral	J - Id Source of Support and Referrals	GRAND TOTAL	GRAND AVERAGE	Narrative Comments
17	Tanzania	4 - Msanga	13	77	2006-03-03	82	70	both	Individual	4.5	4.3	4.4	4.2	4.3	4.1	4.1	4.2	4.1	4.3	42.5	4.25	TRUE
16	Tanzania	4 - Msanga	13	94	2006-03-03	82	64	both	Individual	4.4	4.2	4.2	4.2	4.5	3.9	4.3	4.4	4.3	4.6	43	4.3	TRUE
43	Tanzania	8 - Kurui	26	74	2006-03-14	01	60	both	Individual	4.1	4.4	4.5	4.9	4.4	4.8	3.1	3.5	4	3.8	41.5	4.15	TRUE
4	Tanzania	2- Maneromango	06	94	2006-03-15	01	70	both	Individual	3.9	4.2	3.8	3.1	4.2	4.7	3	4	4.4	3.7	39	3.9	TRUE
5	Tanzania	5 - Kibuta	20	76	2006-03-20	05	70	both	Individual	3.6	3.8	3.8	3.7	4.3	3.8	2.7	4.5	5	4.8	40	4	TRUE
6	Tanzania	2- Maneromango	09	91	2006-03-21	05	75	both	Individual	4.4	2.7	3.1	2.1	4	4.2	2.4	3	1.4	5	32.3	3.23	TRUE
7	Tanzania	10 - Kisarawe	31	85	2006-03-21	01	65	both	Individual	4.1	4.2	4.2	3.7	4.5	5	3	3.3	3.8	4	39.8	3.98	TRUE
8	Tanzania	2- Maneromango	31	77	2006-03-21	01	60	both	Individual	4.1	5	4.6	4.6	4.8	5	3.6	4	4.8	4.7	45.2	4.52	TRUE
11	Tanzania	8 - Kurui	26	3174	2006-03-22	name entered	80	both	Individual	4	4.7	3.8	3.2	3.5	4	3.6	4.5	3.8	5	40.1	4.01	TRUE
9	Tanzania	5 - Kibuta	21	76	2006-03-22	82	60	both	Individual	4.3	4.3	4.2	4.1	4.3	4.2	4.2	4.1	4.1	5	42.8	4.28	TRUE
10	Tanzania	5 - Kibuta	21	84	2006-03-22	82	120	both	Couple	4.1	4.3	4.2	4.1	4.3	4.2	4.2	4.2	5	5	43.6	4.36	TRUE
12	Tanzania	4 - Msanga	16	25	2006-03-28	01	80	both	Individual	4.2	4.4	4.1	4.2	3.8	4.5	3.4	5	3.9	3.7	41.2	4.12	TRUE
13	Tanzania	4 - Msanga	16	05	2006-03-28	01	65	both	Individual	4.7	5	5	4.1	5	5	5	5	5	3	46.8	4.68	TRUE
14	Tanzania	10 - Kisarawe	31	85	2006-03-29	82	65	both	Individual	4.1	4.3	4.1	4.1	4.1	4.2	4.2	4.2	4.3	4.7	42.4	4.24	TRUE
15	Tanzania	5 - Kibuta	20	85	2006-03-30	05	90	both	Individual	4.3	4.4	3.7	4.4	4.6	4.1	4.4	4.7	4.8	5	44.4	4.44	TRUE
56	Tanzania	4 - Msanga	13	94	2006-04-03	82	65	both	Individual	4.4	4.2	4.2	4.2	4.5	3.9	4.3	4.4	4.3	4.6	43	4.3	TRUE
57	Tanzania	4 - Msanga	13	77	2006-04-03	82	70	both	Individual	4.5	4.3	4.4	4.2	4.3	4.1	4.1	4.2	4.1	4.3	42.5	4.25	TRUE
18	Tanzania	10 - Kisarawe	30	72	2006-04-04	05	80	both	Individual	4.3	4.8	3.7	4	4.6	4.8	4.1	5	4.7	4.6	44.6	4.46	TRUE
22	Tanzania	2- Maneromango	10	72	2006-04-06	01	70	both	Individual	3.7	4.2	4.1	3.4	3.8	4.5	3.6	3.6	4.2	3	38.1	3.81	TRUE
19	Tanzania	2- Maneromango	10	74	2006-04-06	82	105	both	Individual	4.5	4.4	4.5	4.4	4.4	4.4	4.4	4.3	4.5	4.4	44.2	4.42	TRUE
20	Tanzania	10 - Kisarawe	28	94	2006-04-06	05	70	both	Individual	4.3	5	4.7	4.3	4.7	4.3	4.6	4.7	4.2	5	45.8	4.58	TRUE
21	Tanzania	2- Maneromango	10	82	2006-04-06	01	80	both	Individual	4.3	5	4.6	4.2	4.6	4.7	4.7	4	4.5	4.2	44.8	4.48	TRUE
23	Tanzania	4 - Msanga	04	16	2006-04-11	05	90	both	Individual	4.4	4.7	4.4	4.6	4.6	4.5	4.4	4	4.1	4.6	44.3	4.43	TRUE
24	Tanzania	5 - Kibuta	20	72	2006-04-11	08	110	pre-test	Individual	4.5	3.7	4.3	4.6	4.6	4.1	3.7	4.7	4.5	4.3	43	4.3	TRUE
25	Tanzania	5 - Kibuta	20	74	2006-04-11	08	105	pre-test	Individual	4.4	4.8	4.6	4.4	4.4	4.3	4.5	4.2	4.7	4	44.3	4.43	TRUE
26	Tanzania	5 - Kibuta	20	3105	2006-04-13	82	100	both	Individual	4.5	4.5	4.5	4.5	4.5	4.5	4.5	4.5	4.5	5	45.5	4.55	TRUE
27	Tanzania	5 - Kibuta	20	76	2006-04-13	82	80	both	Individual	4.5	4.5	4	4.5	4.5	4.6	4.5	4.5	4.5	5	45.1	4.51	TRUE
28	Tanzania	4 - Msanga	14	25	2006-04-17	01	120	both	Individual	4	4.3	4.2	3.6	4.4	4.4	3.9	3.9	4.5	4.6	41.8	4.18	TRUE
34	Tanzania	4 - Msanga	18	94	2006-04-17	05	120	both	Individual	4.5	4.7	4.1	4.8	4.9	4.6	5	5	5	5	47.6	4.76	TRUE
29	Tanzania	4 - Msanga	14	72	2006-04-17	01	91	both	Individual	4.5	4.4	3.9	4.3	4.7	4.7	4.1	3.9	4.4	4.6	43.5	4.35	TRUE
31	Tanzania	2- Maneromango	12	72	2006-04-24	82	75	both	Individual	4.4	4.5	4.4	4.3	4.3	4.6	4.2	4.2	3.9	5	43.8	4.38	TRUE
30	Tanzania	2- Maneromango	12	74	2006-04-24	82	87	both	Individual	4.5	4.6	4.8	4.5	4.5	4.2	4.5	4.5	4.6	5	45.7	4.57	TRUE
35	Tanzania	10 - Kisarawe	29	76	2006-04-28	05	100	both	Individual	4.7	4.8	4.8	4.4	5	5	4.7	5	4.8	5	48.2	4.8	TRUE
36	Tanzania	4 - Msanga	14	85	2006-04-29	05	101	both	Individual	4.9	5	4.1	3.8	4.5	4.1	4.5	4.5	4.8	5	45.2	4.52	TRUE
37	Tanzania	4 - Msanga	14	77	2006-04-29	05	98	both	Individual	4.6	5	4.7	4.7	4.5	5	5	5	4.5	5	48	4.8	TRUE
33	Tanzania	10 - Kisarawe	29	94	2006-05-03	82	90	both	Individual	4.5	4.5	4.6	4.5	4.5	4.5	4.5	4.5	4.5	5	45.6	4.56	TRUE
32	Tanzania	10 - Kisarawe	29	84	2006-05-03	82	82	both	Individual	4.5	4.6	4.6	4.5	4.6	4.3	4.5	4.5	4.5	5	45.6	4.56	TRUE
39	Tanzania	2- Maneromango	12	76	2006-05-08	05	99	both	Individual	4.6	4.8	4	4.3	4.7	5	4.7	5	5	5	47.1	4.71	TRUE
38	Tanzania	2- Maneromango	12	85	2006-05-08	05	100	both	Individual	4.7	5	4.8	4.6	4.9	4.8	4.7	5	4.6	5	48.1	4.8	TRUE
40	Tanzania	2- Maneromango	07	74	2006-05-09	01	120	both	Individual	4.4	4.7	4.1	4.6	4.8	4.8	4.2	4.6	5	4.5	45.7	4.57	TRUE
41	Tanzania	2- Maneromango	12	77	2006-05-10	05	110	both	Individual	4.3	4.7	4.1	4.1	4.2	4.5	4.2	4.2	4.6	5	43.9	4.39	TRUE
74	Tanzania	4 - Msanga	17	86	2006-05-16	82	90	both	Individual	4.5	4.5	4.6	4.5	4.4	4.5	4.4	4.4	4.5	3.7	44	4.4	TRUE
76	Tanzania	10 - Kisarawe	27	94	2006-05-17	05	N/A	both	Individual	4.5	5	4.2	4.4	4	4.8	4.7	5	4.5	5	46.1	4.61	TRUE
77	Tanzania	2- Maneromango	06	88	2006-05-17	25	100	both	Individual	4.6	4.7	4.5	4.6	4.9	4.9	4.8	4.9	4.5	5	47.4	4.74	TRUE
78	Tanzania	5 - Kibuta	19	71	2006-05-18	05	90	both	Individual	5	5	5	5	4.7	4.6	4.7	5	4.6	3.6	47.2	4.72	TRUE
79	Tanzania	5 - Kibuta	19	11	2006-05-18	05	120	both	Individual	4.3	5	4.6	4	4.2	4.8	4.4	4.5	4.5	5	45.3	4.53	TRUE
80	Tanzania	10 - Kisarawe	31	96	2006-05-22	01	120	both	Individual	4.7	4.9	4.6	4.6	4.5	5	4.6	4	4	4.2	45.1	4.51	TRUE
82	Tanzania	10 - Kisarawe	29	11	2006-05-29	25	100	N/A	N/A	4.7	4.6	5	4.4	4.5	5	4.2	5	4.6	5	47	4.7	TRUE
81	Tanzania	4 - Msanga	17	86	2006-05-29	25	95	both	Individual	4.6	4.6	4.8	4.1	4.8	4.5	4.2	5	4.8	5	46.4	4.64	TRUE
85	Tanzania	5 - Kibuta	19	19	2006-05-30	25	110	both	Individual	4.7	4.6	5	3.9	4.7	4.8	4.3	5	4.5	4.2	45.7	4.57	TRUE
84	Tanzania	5 - Kibuta	19	96	2006-05-30	05	100	both	Individual	4.6	4.7	4.7	4.6	3.9	4.5	4.5	5	4.8	5	46.3	4.63	TRUE
83	Tanzania	4 - Msanga	16	71	2006-05-30	01	90	both	N/A	4.8	4.9	4.8	4.6	4.7	4.8	4.6	4.8	5	5	48	4.8	TRUE
86	Tanzania	10 - Kisarawe	27	94	2006-05-31	82	90	both	Individual	4.5	4.5	4.5	4.5	4.5	4.3	4.5	4.4	4.6	4.6	44.9	4.49	TRUE
87	Tanzania	5 - Kibuta	20	77	2006-06-01	25	105	both	Individual	4.3	4.5	4.3	4.6	4.4	4.6	4.8	4.7	4.8	5	46	4.6	TRUE
88	Tanzania	10 - Kisarawe	30	19	2006-06-06	82	120	pre-test	Individual	4.3	4.2	4.2	4	N/A	N/A	N/A	N/A	N/A	N/A	16.8	4.2	TRUE
89	Tanzania	10 - Kisarawe	27	77	2006-06-12	82	90	both	Individual	4.4	4.5	4.4	4.5	4.4	4.3	4.4	4.5	4.4	4.6	44.4	4.4	TRUE
90	Tanzania	10 - Kisarawe	27	19	2006-06-14	82	100	both	Individual	4.5	4.4	4.4	4.4	4.2	4.1	4.5	4.5	4.5	4.5	44	4.4	TRUE
91	Tanzania	10 - Kisarawe	27	11	2006-06-14	82	90	both	Individual	4.6	4.3	4.5	4.4	4.4	4.3	4.3	4.5	4.2	4.5	44	4.4	TRUE
92	Tanzania	8 - Kurui	26	94	2006-06-19	05	105	both	Individual	4.8	5	4.7	4.6	4.9	5	4.6	5	5	5	48.6	4.86	TRUE
93	Tanzania	10 - Kisarawe	27	88	2006-06-20	05	100	both	Individual	4.9	5	5	4.3	5	4	4.1	5	5	5	47.3	4.73	TRUE
95	Tanzania	10 - Kisarawe	27	86	2006-06-20	05	75	both	Individual	5	5	5	4.5	5	5	4.8	5	5	5	49.3	4.93	TRUE
98	Tanzania	5 - Kibuta	19	77	2006-06-26	01	90	both	N/A	4.4	4.7	4.8	4.6	4.8	5	4.4	4.3	4.6	5	45.9	4.59	TRUE
94	Tanzania	10 - Kisarawe	27	88	2006-06-26	25	120	both	Individual	4.3	5	4.5	4.8	5	5	4.7	4.8	5	5	48.1	4.81	TRUE
97	Tanzania	5 - Kibuta	19	71	2006-06-26	01	60	both	N/A	5	5	4.6	4.6	4.8	4.9	4.2	4	5	5	47.1	4.71	TRUE
96	Tanzania	4 - Msanga	02	N/A	2006-06-29	01	N/A	both	Individual	4.8	4.5	5	4.3	4.9	5	4.3	4	5	5	46.8	4.68	TRUE
100	Tanzania	2- Maneromango	06	88	2006-07-05	21	120	both	Individual	4.7	4.9	4.6	4.4	4.8	4.7	4.3	5	5	4.3	46.7	4.67	TRUE
99	Tanzania	2- Maneromango	06	19	2006-07-05	21	125	both	Individual	4.9	4.9	4.4	4.8	5	5	4.7	5	4.9	5	48.6	4.86	TRUE
101	Tanzania	10 - Kisarawe	28	94	2006-07-10	82	85	both	Individual	4.3	4.6	4.5	4.6	4.7	4.6	4.5	4.5	4.7	5	46	4.6	TRUE
102	Tanzania	2- Maneromango	07	77	2006-07-10	05	105	both	Individual	4.9	5	5	5	4.9	5	4.9	5	5	5	49.7	4.97	TRUE
103	Tanzania	10 - Kisarawe	28	96	2006-07-11	82	95	both	Individual	4.7	4.7	4.8	4.6	4.6	4.8	4.4	4.6	4.4	4.6	46.4	4.64	TRUE
104	Tanzania	10 - Kisarawe	28	71	2006-07-11	82	90	both	Individual	4.8	4.7	4.6	4.5	4.8	4.5	4.7	4.8	4.2	4.8	46.4	4.64	TRUE
105	Tanzania	10 - Kisarawe	27	96	2006-07-24	08	86	both	Individual	4.9	4.9	5	5	5	5	5	5	5	4.8	49.4	4.94	TRUE
106	Tanzania	10 - Kisarawe	27	74	2006-07-25	05	100	both	Individual	4.8	5	5	4.7	4.8	5	5	5	5	5	49.3	4.93	TRUE
107	Tanzania	4 - Msanga	17	72	2006-07-26	05	120	both	Individual	4.7	5	4.7	4.7	4.8	5	5	5	5	5	48.9	4.89	TRUE
108	Tanzania	5 - Kibuta	20	76	2006-07-27	01	120	both	N/A	4.8	4.7	4.9	4.3	4.9	5	4.6	4	4.5	5	46.63	4.66	TRUE
109	Tanzania	10 - Kisarawe	27	85	2006-07-28	08	95	both	Individual	4.2	5	5	5	5	5	5	4.9	5	4.8	48.92	4.89	TRUE
110	Tanzania	4 - Msanga	17	07	2006-08-03	05	90	both	Individual	5	5	5	5	5	5	5	5	5	5	50	5	TRUE
111	Tanzania	5 - Kibuta	20	85	2006-08-03	82	90	both	Individual	4.1	4.7	4.6	4.6	4.3	4.4	4.6	4.7	5	5	46	4.6	TRUE
112	Tanzania	5 - Kibuta	20	88	2006-08-03	82	95	both	Individual	4.7	4.9	4.6	4.6	4.6	4.7	4.6	4.6	4.5	5	46.8	4.68	TRUE
114	Tanzania	5 - Kibuta	20	88	2006-08-07	25	100	both	Individual	4.8	5	4.8	4.7	5	4.8	4.6	5	5	5	48.7	4.87	TRUE
113	Tanzania	5 - Kibuta	20	74	2006-08-07	25	95	both	Individual	4.8	5	4.8	4.7	5	5	4.8	5	4.8	5	48.8	4.88	TRUE
115	Tanzania	5 - Kibuta	20	76	2006-08-08	25	90	both	Individual	4.8	4.9	4.1	4.8	4.8	4.9	4.5	5	4.8	5	47.6	4.76	TRUE
116	Tanzania	10 - Kisarawe	27	84	2006-08-09	01	80	both	Individual	4.9	5	4.9	4.7	5	5	4.8	5	5	5	49.36	4.94	TRUE
117	Tanzania	10 - Kisarawe	27	11	2006-08-09	01	110	both	Individual	4.4	4.2	4.2	4	4.8	4.3	4.1	4.5	4.3	5	43.83	4.38	TRUE
118	Tanzania	2- Maneromango	08	19	2006-08-09	25	90	both	Individual	4.7	5	4.7	4.7	4.8	5	4.6	5	4.7	5	47.4	4.74	TRUE
119	Tanzania	8 - Kurui	26	96	2006-08-12	82	95	both	Individual	5	4.9	4.8	4.9	4.8	5	4.9	5	5	5	48.9	4.89	TRUE
120	Tanzania	10 - Kisarawe	29	76	2006-09-14	05	80	both	Individual	5	5	5	5	5	5	5	5	5	5	50	5	TRUE
121	Tanzania	2- Maneromango	12	11	2006-09-18	05	100	both	Individual	5	5	5	5	5	5	5	5	5	5	50	5	TRUE
122	Tanzania	2- Maneromango	12	11	2006-09-18	05	45	pre-test	Individual	5	5	5	5	5	N/A	N/A	N/A	N/A	5	30	5	TRUE
123	Tanzania	10 - Kisarawe	30	19	2006-09-18	82	95	both	Individual	4.6	5	4.5	4.8	4.4	4.5	4.7	4.8	5	5	47.3	4.73	TRUE
124	Tanzania	2- Maneromango	12	74	2006-09-19	21	96	both	Individual	4.92	5	4.88	4.88	5	5	5	5	5	5	49.68	4.96	TRUE
125	Tanzania	10 - Kisarawe	27	86	2006-09-28	08	100	both	Individual	5	5	5	5	5	5	5	5	5	5	50	5	TRUE
126	Tanzania	10 - Kisarawe	27	72	2006-09-28	08	85	both	Individual	5	5	5	5	5	5	5	5	5	5	50	5	TRUE
127	Tanzania	10 - Kisarawe	27	94	2006-09-29	82	90	both	Individual	5	5	5	5	5	5	5	5	5	5	50	5	TRUE
128	Tanzania	10 - Kisarawe	27	71	2006-09-29	82	100	both	Individual	5	5	5	5	5	5	5	5	5	5	50	5	TRUE
129	Tanzania	10 - Kisarawe	27	77	2006-10-02	08	80	both	Individual	5	5	5	5	5	5	5	5	5	5	50	5	TRUE
130	Tanzania	10 - Kisarawe	27	74	2006-10-02	08	105	both	Individual	5	5	5	5	5	5	5	5	5	5	50	5	TRUE
131	Tanzania	10 - Kisarawe	27	19	2006-10-03	82	95	both	Individual	5	5	5	5	5	4.8	5	5	5	5	49.8	4.98	TRUE
134	Tanzania	10 - Kisarawe	27	72	2006-10-04	82	105	both	Individual	5	5	5	5	5	5	5	5	5	5	50	5	TRUE
132	Tanzania	10 - Kisarawe	27	94	2006-10-04	05	100	both	Individual	5	5	5	5	5	5	5	5	5	5	50	5	TRUE
133	Tanzania	10 - Kisarawe	27	71	2006-10-04	05	80	both	Individual	5	5	5	5	5	5	5	5	5	5	50	5	TRUE
135	Tanzania	10 - Kisarawe	27	86	2006-10-05	05	90	both	Individual	5	5	5	5	5	5	5	5	5	5	50	5	TRUE
136	Tanzania	5 - Kibuta	20	19	2006-10-12	05	100	both	Individual	5	5	5	5	5	5	5	5	5	5	50	5	TRUE
137	Tanzania	5 - Kibuta	19	74	2006-10-17	05	85	both	Individual	5	5	5	5	5	5	5	5	5	5	50	5	TRUE
138	Tanzania	10 - Kisarawe	28	77	2006-10-19	25	90	both	Individual	5	5	5	5	5	5	5	5	5	5	50	5	TRUE
139	Tanzania	10 - Kisarawe	28	85	2006-10-19	25	95	both	Individual	5	5	5	5	5	5	5	5	5	5	50	5	TRUE
140	Tanzania	10 - Kisarawe	28	77	2006-10-27	05	110	both	Individual	5	5	5	5	5	5	5	5	5	5	50	5	TRUE
141	Tanzania	5 - Kibuta	21	86	2006-10-28	05	98	both	Individual	5	5	5	5	5	5	5	5	5	5	50	5	TRUE
144	Tanzania	10 - Kisarawe	28	72	2006-10-30	82	95	both	Individual	5	5	5	5	5	5	5	5	5	5	50	5	TRUE
142	Tanzania	10 - Kisarawe	28	19	2006-10-30	82	108	both	Individual	5	5	5	5	5	5	5	5	5	5	50	5	TRUE
143	Tanzania	10 - Kisarawe	28	85	2006-10-30	25	90	both	Individual	5	5	5	5	5	5	5	5	5	5	50	5	TRUE
145	Tanzania	4 - Msanga	14	94	2006-11-01	05	100	both	Individual	5	5	5	5	5	5	5	5	5	5	50	5	TRUE
146	Tanzania	10 - Kisarawe	30	05	2006-11-03	05	150	both	Individual	5	5	5	5	5	5	5	5	5	5	50	5	TRUE
147	Tanzania	10 - Kisarawe	27	71	2006-11-07	82	85	both	Individual	5	5	5	5	5	5	5	5	5	5	50	5	TRUE
148	Tanzania	10 - Kisarawe	27	94	2006-11-07	82	95	both	Individual	5	5	5	5	5	5	5	5	5	5	50	5	TRUE
149	Tanzania	10 - Kisarawe	27	77	2006-11-07	82	95	both	Individual	5	5	5	5	5	5	5	5	5	5	50	5	TRUE
150	Tanzania	10 - Kisarawe	27	85	2006-11-07	82	80	both	Individual	5	5	5	5	5	5	5	5	5	5	50	5	TRUE
151	Tanzania	10 - Kisarawe	27	25	2006-11-08	08	140	both	Individual	5	4.94	5	4.94	4.98	5	5	5	2.28	5	49.14	4.91	TRUE
152	Tanzania	2- Maneromango	09	72	2006-11-08	05	100	both	Individual	5	5	5	5	5	5	5	5	5	5	50	5	TRUE
153	Tanzania	10 - Kisarawe	27	71	2006-11-08	08	95	both	Individual	5	5	5	5	5	5	5	5	5	5	50	5	TRUE
154	Tanzania	4 - Msanga	14	74	2006-11-16	25	90	both	Individual	5	5	5	5	5	5	5	5	5	5	50	5	TRUE
155	Tanzania	4 - Msanga	14	86	2006-11-17	25	90	both	Individual	5	5	5	5	5	5	5	5	5	5	50	5	TRUE
156	Tanzania	10 - Kisarawe	29	19	2006-11-18	25	95	both	Individual	5	5	5	5	5	5	5	5	5	5	50	5	TRUE
158	Tanzania	10 - Kisarawe	29	72	2006-11-22	25	95	both	Individual	5	5	5	5	5	5	5	5	5	5	50	5	TRUE
159	Tanzania	10 - Kisarawe	29	86	2006-11-25	82	95	both	Individual	5	5	5	5	5	5	5	5	5	5	50	5	TRUE
160	Tanzania	10 - Kisarawe	31	76	2006-12-04	05	80	both	Individual	5	5	5	5	5	5	5	5	5	5	50	5	TRUE
161	Tanzania	10 - Kisarawe	31	84	2006-12-04	05	75	both	Individual	5	5	5	5	5	5	5	5	5	5	50	5	TRUE
162	Tanzania	5 - Kibuta	19	96	2006-12-05	82	85	both	Individual	5	5	5	5	5	5	5	5	5	5	50	5	TRUE
163	Tanzania	5 - Kibuta	19	77	2006-12-05	82	95	both	Individual	5	5	5	5	5	4.9	5	5	5	5	49.9	4.9	TRUE
164	Tanzania	5 - Kibuta	19	86	2006-12-06	25	92	both	Individual	5	5	5	5	5	5	5	5	5	5	50	5	TRUE
165	Tanzania	10 - Kisarawe	30	84	2006-12-12	82	95	both	Individual	5	5	5	5	5	5	5	5	5	5	50	5	TRUE
169	Tanzania	2- Maneromango	10	77	2006-12-12	05	100	both	Individual	5	5	5	5	5	5	5	5	5	5	50	5	TRUE
168	Tanzania	10 - Kisarawe	30	72	2006-12-12	82	96	both	Individual	5	5	5	5	5	5	5	5	5	5	50	5	TRUE
166	Tanzania	10 - Kisarawe	30	71	2006-12-12	82	100	both	Individual	5	5	5	5	5	5	5	5	5	5	50	5	TRUE
167	Tanzania	10 - Kisarawe	30	72	2006-12-12	82	60	pre-test	Individual	5	5	5	5	5	N/A	N/A	N/A	N/A	N/A	25	5	TRUE
170	Tanzania	10 - Kisarawe	27	96	2006-12-15	25	100	both	Individual	5	5	5	5	5	5	5	5	5	5	50	5	TRUE
171	Tanzania	10 - Kisarawe	27	76	2006-12-15	82	85	both	Individual	5	5	5	5	5	5	5	5	5	5	50	5	TRUE
172	Tanzania	10 - Kisarawe	27	84	2007-01-08	25	90	both	Individual	5	5	5	5	5	5	5	5	5	5	50	5	TRUE
173	Tanzania	10 - Kisarawe	27	19	2007-01-08	25	100	both	Individual	5	5	5	5	5	5	5	5	5	5	50	5	TRUE
174	Tanzania	5 - Kibuta	20	94	2007-01-09	82	95	both	Individual	5	5	5	5	5	5	5	5	5	5	50	5	TRUE
175	Tanzania	4 - Msanga	17	88	2007-01-10	5	95	both	Individual	5	5	5	5	5	5	5	5	5	5	50	5	TRUE
176	Tanzania	5 - Kibuta	20	85	2007-01-10	25	90	both	Individual	5	5	5	5	5	5	5	5	5	5	50	5	TRUE
178	Tanzania	4 - Msanga	13	77	2007-01-31	25	92	both	Individual	5	5	5	5	5	5	5	5	5	5	50	5	TRUE
179	Tanzania	04	13	19	2007-01-31	25	95	both	Individual	5	5	5	5	5	5	5	5	5	5	50	5	TRUE
180	Tanzania	10 - Kisarawe	28	84	2007-02-01	25	90	both	Individual	5	5	5	5	5	5	5	5	5	5	50	5	TRUE
181	Tanzania	4 - Msanga	06	06	2007-02-08	8	85	both	Individual	4.9	4.9	4.8	4.4	4.8	4.9	4.2	4.8	4.9	5	47.6	4.76	TRUE
182	Tanzania	4 - Msanga	16	11	2007-02-08	08	128	both	Individual	4.8	4.8	4.7	4.8	4.9	4.9	4.3	4.9	4.7	4.8	47.6	4.76	TRUE
183	Tanzania	10 - Kisarawe	30	77	2007-02-10	08	72	both	Individual	4.8	4.9	4.7	4.7	4.3	4.9	4.7	4.3	4.6	4.5	46.4	4.6	TRUE
184	Tanzania	2- Maneromango	09	88	2007-02-13	49	105	both	Individual	5	5	5	5	5	5	5	5	5	5	50	5	TRUE
186	Tanzania	10 - Kisarawe	30	94	2007-02-14	25	90	both	Individual	5	5	5	5	5	5	5	5	5	5	50	5	TRUE
185	Tanzania	2- Maneromango	09	88	2007-02-14	08	107	both	Individual	4.9	4.9	4.8	4.9	4.8	4.8	4.7	4.9	4.7	4.6	48.3	4.8	TRUE
187	Tanzania	10 - Kisarawe	31	19	2007-02-20	49	140	both	Individual	4.96	5	5	4.97	5	5	5	5	5	5	49.93	4.99	TRUE
188	Tanzania	2- Maneromango	09	85	2007-02-20	25	70	both	Individual	5	5	5	5	5	5	5	5	5	5	50	5	TRUE
189	Tanzania	4 - Msanga	13	06	2007-02-21	82	125	both	Individual	5	5	5	4.6	5	4.4	5	5	4.7	5	48.7	4.8	TRUE
190	Tanzania	4 - Msanga	13	94	2007-02-21	82	85	both	Individual	5	5	5	5	5	4.6	5	5	5	5	49.6	4.9	TRUE
191	Tanzania	2- Maneromango	09	84	2007-02-21	8	84	both	Individual	4.8	4.7	4.8	4.7	4.7	4.8	4.7	4.8	4.8	4.9	47.7	4.7	TRUE
192	Tanzania	10 - Kisarawe	29	11	2007-02-28	25	120	both	Individual	5	4.8	4.9	4.7	5	5	4.8	5	4.9	5	49.1	4.91	TRUE
193	Tanzania	10 - Kisarawe	29	11	2007-02-28	89	120	both	Individual	5	4.79	4.72	4.7	4.9	4.75	4.72	5	4.79	5	48.37	4.84	TRUE
									AVG	4.72519	4.79576	4.70506	4.64044	4.76038	4.77129	4.63045	4.74774	4.734	4.83333	46.8972	4.73133

## Sheet: Tanz VCT Y-2
AutoNumber	Site	Community Name	Venue	Counselor ID	Date of Evaluation	Evaluator	Session Length	Pre Test or Post Test	Individual or Couple	A - Basic Counseling Skills	B - Introduction & Orientation to the Session	C - Risk Assessment	D - Reducing Risk	E - HIV Test Preparation	F - Giving HIV Test Result	G - Risk Reduction Plan	H -Id Support for RR Plan	I - Negotiate Disclosure and Partner Referral	J - Id Source of Support and Referrals	GRAND TOTAL	GRAND AVERAGE	Narrative Comments
194	Tanzania	2- Maneromango	12	6	2007-03-02	25	119	both	Individual	5	4.9	5	5	4.9	4.9	5	5	4.9	5	46.6	4.66	TRUE
195	Tanzania	10 - Kisarawe	27	77	2007-03-05	36	75	both	Individual	4.96	5	4.94	4.95	4.92	5	5	5	5	4.91	49.68	4.96	TRUE
196	Tanzania	10 - Kisarawe	27	19	2007-03-06	25	101	both	Individual	5	5	5	4.8	5	5	5	5	5	5	49.8	4.9	TRUE
198	Tanzania	2- Maneromango	09	71	2007-03-14	79	80	both	Individual	5	5	5	5	5	5	5	5	5	5	50	5	TRUE
197	Tanzania	2- Maneromango	09	71	2007-03-14	82	90	both	Individual	5	5	4.3	5	5	5	5	5	5	5	49.3	4.9	TRUE
199	Tanzania	2- Maneromango	09	11	2007-03-15	82	95	both	Individual	5	5	5	5	5	4.8	5	5	5	5	49.8	4.9	TRUE
200	Tanzania	2- Maneromango	09	76	2007-03-15	82	100	both	Individual	5	5	4.7	4.7	5	5	4.7	5	5	5	49.1	4.9	TRUE
202	Tanzania	10 - Kisarawe	27	76	2007-04-03	36	78	both	Individual	5	4.95	4.88	5	4.96	5	5	5	5	5	49.79	4.97	TRUE
201	Tanzania	10 - Kisarawe	27	71	2007-04-03	36	84	both	Individual	5	5	4.85	5	5	5	5	5	5	5	49.85	4.98	TRUE
203	Tanzania	5 - Kibuta	18	84	2007-04-12	82	90	both	Individual	5	5	5	4.8	5	5	5	5	5	5	49.8	4.9	TRUE
205	Tanzania	10 - Kisarawe	27	76	2007-04-18	82	100	both	Individual	5	5	5	5	5	5	5	5	5	5	50	5	TRUE
204	Tanzania	10 - Kisarawe	27	96	2007-04-18	82	95	both	Individual	5	5	5	5	5	5	5	5	5	5	50	5	TRUE
208	Tanzania	10 - Kisarawe	27	86	2007-04-19	82	80	both	Individual	5	5	5	5	5	5	5	5	4.8	5	49.8	4.9	TRUE
207	Tanzania	10 - Kisarawe	27	06	2007-04-19	82	90	both	Individual	5	5	5	5	5	5	5	5	5	5	50	5	TRUE
206	Tanzania	10 - Kisarawe	27	72	2007-04-19	49	70	both	Individual	5	5	4.88	5	4.91	5	5	5	5	5	49.79	4.97	TRUE
209	Tanzania	5 - Kibuta	19	11	2007-04-21	79	90	both	Individual	4.98	5	4.97	4.77	4.95	5	5	5	4.92	5	49.5	4.95	TRUE
210	Tanzania	5 - Kibuta	19	71	2007-04-24	25	80	both	Individual	5	5	5	4.9	5	5	5	5	4.9	5	49.8	4.98	TRUE
211	Tanzania	10 - Kisarawe	28	72	2007-04-25	25	90	both	Individual	5	5	5	5	5	5	5	5	5	5	50	5	TRUE
212	Tanzania	2- Maneromango	07	71	2007-05-08	82	85	both	Individual	5	5	5	5	5	5	5	5	5	5	50	5	TRUE
214	Tanzania	10 - Kisarawe	31	06	2007-05-08	49	140	both	Individual	5	5	5	5	5	5	5	5	5	5	50	5	TRUE
213	Tanzania	2- Maneromango	07	76	2007-05-08	82	88	both	Individual	5	5	5	5	5	5	5	5	5	5	50	5	TRUE
216	Tanzania	2- Maneromango	12	11	2007-05-09	49	135	both	Individual	4.8	5	4.8	4.6	5	5	4.8	5	5	5	49	4.9	TRUE
215	Tanzania	2- Maneromango	12	72	2007-05-09	79	90	both	Individual	5	5	5	5	5	5	5	5	5	5	50	5	TRUE
218	Tanzania	10 - Kisarawe	29	86	2007-05-21	25	90	both	Individual	5	5	5	5	5	5	5	5	4.9	5	49.9	4.99	TRUE
217	Tanzania	10 - Kisarawe	29	96	2007-05-21	25	85	both	Individual	5	5	5	5	5	5	5	5	5	5	50	5	TRUE
219	Tanzania	10 - Kisarawe	29	06	2007-05-21	25	90	both	Individual	5	4.9	4.8	4.9	5	5	5	5	5	5	49.6	4.96	TRUE
222	Tanzania	10 - Kisarawe	29	76	2007-05-22	82	90	both	Individual	5	4.8	5	5	5	4.8	4.8	5	5	5	49.4	4.94	TRUE
221	Tanzania	10 - Kisarawe	29	71	2007-05-22	82	90	both	Individual	5	5	5	5	5	5	5	5	5	5	50	5	TRUE
220	Tanzania	10 - Kisarawe	29	72	2007-05-22	82	80	both	Individual	5	5	5	5	5	5	4.7	5	5	5	49.7	4.97	TRUE
223	Tanzania	10 - Kisarawe	31	11	2007-06-05	21	92	both	Individual	5	4.85	4.77	4.77	4.91	5	4.77	5	5	5	49.07	4.91	TRUE
224	Tanzania	10 - Kisarawe	30	86	2007-06-07	82	95	both	Individual	5	5	5	5	5	5	4.7	5	5	5	49.7	4.97	TRUE
226	Tanzania	10 - Kisarawe	29	06	2007-06-07	21	120	both	Individual	4.92	4.71	4.44	4.66	4.83	5	4.55	5	5	5	48.11	4.81	TRUE
225	Tanzania	10 - Kisarawe	29	72	2007-06-07	21	155	both	Individual	4.84	5	5	5	5	5	5	5	5	5	49.84	4.98	TRUE
227	Tanzania	10 - Kisarawe	27	71	2007-06-13	49	95	both	Individual	5	5	5	5	5	5	5	5	5	5	50	5	TRUE
228	Tanzania	10 - Kisarawe	29	11	2007-06-13	49	90	both	Individual	5	5	5	4.88	5	5	5	5	5	5	49.88	4.99	TRUE
229	Tanzania	2- Maneromango	12	76	2007-08-06	36	75	both	Individual	5	5	5	5	5	5	5	5	5	5	50	5	TRUE
230	Tanzania	10 - Kisarawe	27	85	2007-08-07	36	87	both	Individual	5	5	5	5	5	5	5	5	5	5	50	5	TRUE
231	Tanzania	10 - Kisarawe	27	94	2007-08-07	36	78	both	Individual	5	5	5	5	5	5	5	5	5	5	50	5	TRUE
232	Tanzania	10 - Kisarawe	27	72	2007-08-08	36	97	both	Individual	5	5	5	5	5	5	5	5	5	5	50	5	TRUE
233	Tanzania	5 - Kibuta	19	88	2007-08-10	25	83	both	Individual	5	5	5	5	5	5	5	5	5	5	50	5	TRUE
234	Tanzania	8 - Kurui	26	88	2007-08-13	36	82	both	Individual	5	5	5	5	5	5	5	5	5	5	50	5	TRUE
235	Tanzania	10 - Kisarawe	27	77	2007-08-13	25	76	both	Individual	5	5	5	5	5	5	5	5	5	5	50	5	TRUE
238	Tanzania	10 - Kisarawe	27	72	2007-08-14	25	90	both	Individual	5	5	5	5	5	5	5	5	5	5	50	5	TRUE
237	Tanzania	10 - Kisarawe	27	81	2007-08-14	25	70	both	Individual	5	5	5	5	5	5	5	5	5	5	50	5	TRUE
236	Tanzania	10 - Kisarawe	27	85	2007-08-14	25	65	both	Individual	5	5	5	5	5	5	5	5	5	5	50	5	TRUE
240	Tanzania	10 - Kisarawe	27	94	2007-08-16	82	100	both	Individual	5	5	4.8	5	5	5	5	5	5	5	49.8	4.9	TRUE
239	Tanzania	10 - Kisarawe	27	76	2007-08-16	82	110	both	Individual	5	5	5	5	5	5	5	5	5	5	50	5	TRUE
241	Tanzania	10 - Kisarawe	27	81	2007-08-21	08	77	both	Individual	4.6	4.7	4.1	4.2	4.2	4.7	4.5	3.4	4.6	4.5	43.5	4.35	TRUE
242	Tanzania	2- Maneromango	07	77	2007-08-27	49	65	both		4.92	5	4.88	4.72	4.91	5	5	5	5	5	49.43	4.94	TRUE
243	Tanzania	10 - Kisarawe	28	71	2007-09-04	36	72	both	Individual	5	5	5	5	5	5	5	5	5	5	50	5	TRUE
244	Tanzania	10 - Kisarawe	28	77	2007-09-04	36	84	both	Individual	5	5	5	5	5	5	5	5	5	5	50	5	TRUE
245	Tanzania	5 - Kibuta	19	81	2007-09-10	25	95	both	Couple	5	5	5	5	5	5	5	5	5	5	50	5	TRUE
247	Tanzania	2- Maneromango	09	88	2007-09-12	82	90	both	Individual	5	5	5	5	5	5	5	5	5	5	50	5	TRUE
246	Tanzania	10 - Kisarawe	27	19	2007-09-12	25	80	both	Individual	5	5	5	5	5	5	5	5	5	5	50	5	TRUE
248	Tanzania	2- Maneromango	09	94	2007-09-18	82	110	both	Individual	5	5	4.7	5	5	5	5	5	5	5	49.7	4.97	TRUE
250	Tanzania	10 - Kisarawe	29	88	2007-09-20	36	76	both	Individual	5	5	5	5	5	5	5	5	5	5	50	5	TRUE
251	Tanzania	10 - Kisarawe	27	19	2007-09-20	49	94	both	Individual	5	5	5	5	5	5	5	5	5	5	50	5	TRUE
249	Tanzania	4 - Msanga	13	85	2007-09-20	89	70	both		5	4.9	4.83	4.98	5	4.97	4.96	5	5	5	49.64	4.96	TRUE
252	Tanzania	10 - Kisarawe	27	71	2007-10-09	36	74	both	Individual	5	5	5	5	5	5	5	5	5	5	50	5	TRUE
254	Tanzania	5 - Kibuta	21	86	2007-10-10	82	90	both	Individual	5	5	5	5	5	5	5	5	5	5	50	5	TRUE
255	Tanzania	10 - Kisarawe	27	81	2007-10-16	36	84	both	Individual	5	5	5	5	5	5	5	5	5	5	50	5	TRUE
256	Tanzania	10 - Kisarawe	27	96	2007-10-17	82	100	both	Individual	5	5	5	5	5	5	5	5	5	5	50	5	TRUE
257	Tanzania	2- Maneromango	09	76	2007-10-18	36	92	both	Individual	5	5	5	5	5	5	5	5	5	5	50	5	TRUE
258	Tanzania	2- Maneromango	09	86	2007-10-22	49	80	both	Individual	5	5	5	5	5	5	5	5	5	5	50	5	TRUE
260	Tanzania	10 - Kisarawe	28	11	2007-10-23	82	98	both	Individual	5	5	5	5	5	4.6	5	5	5	5	49.6	4.96	TRUE
259	Tanzania	8 - Kurui	26	76	2007-10-23	82	100	both	Individual	5	5	5	5	5	5	5	5	5	5	50	5	TRUE
261	Tanzania	10 - Kisarawe	28	71	2007-10-24	49	90	both	Individual	5	5	5	5	5	5	5	5	5	5	50	5	TRUE
262	Tanzania	10 - Kisarawe	28	81	2007-10-25	25	93	both	Individual	5	5	5	5	5	5	5	5	5	5	50	5	TRUE
263	Tanzania	2- Maneromango	09	96	2007-11-06	82	50	pre-test	Individual	5	5	5	5	5	N/A	N/A	N/A	N/A	5	30	5	TRUE
264	Tanzania	4 - Msanga	13	86	2007-11-14	82	105	both	Individual	5	5	5	4.8	5	5	5	5	5	5	49.8	4.98	TRUE
265	Tanzania	10 - Kisarawe	29	81	2007-11-20	25	100	both	Individual	5	5	5	5	5	5	5	5	5	5	50	5	TRUE
266	Tanzania	10 - Kisarawe	29	81	2007-11-29	49	60	both	Individual	4.92	5	5	4.88	5	5	4.94	5	5	5	49.74	4.97	TRUE
267	Tanzania	4 - Msanga	13	11	2007-12-03	36	72	both	Individual	5	5	5	5	5	5	5	5	5	5	50	5	TRUE
268	Tanzania	10 - Kisarawe	27	77	2008-01-02	08	90	both	Individual	5	5	5	5	5	5	5	5	5	5	50	5	TRUE
269	Tanzania	4 - Msanga	15	85	2008-01-09	25	70	both	Individual	5	5	5	5	5	5	5	5	5	5	50	5	TRUE
271	Tanzania	10 - Kisarawe	27	109	2008-01-10	27	110	both	Individual	5	5	5	4.88	5	5	4.77	5	5	5	49.65	4.97	TRUE
270	Tanzania	4 - Msanga	15	72	2008-01-10	82	80	both	Individual	5	5	5	5	5	5	5	5	5	5	50	5	TRUE
272	Tanzania	5 - Kibuta	19	77	2008-01-15	79	60	both	Individual	5	5	5	5	5	5	5	5	5	5	50	5	TRUE
273	Tanzania	10 - Kisarawe	27	85	2008-01-18	36	78	both	Individual	5	5	5	5	5	5	5	5	5	5	50	5	TRUE
274	Tanzania	8 - Kurui	26	19	2008-01-21	36	84	both	Individual	5	5	5	5	5	5	5	5	5	5	50	5	TRUE
275	Tanzania	10 - Kisarawe	27	72	2008-01-22	36	68	both	Individual	5	5	5	5	5	5	5	5	5	5	50	5	TRUE
276	Tanzania	5 - Kibuta	19	85	2008-01-29	21	74	both	Individual	5	4.71	4.87	4.88	5	4.33	4.66	5	5	5	48.45	4.85	TRUE
277	Tanzania	5 - Kibuta	19	72	2008-01-29	21	90	both	Individual	4.92	5	5	5	5	5	4.77	5	5	5	49.69	4.97	TRUE
278	Tanzania	5 - Kibuta	19	77	2008-01-29	21	70	both	Individual	5	4.85	4.75	4.66	5	4.83	4.88	5	5	5	48.97	4.9	TRUE
279	Tanzania	10 - Kisarawe	27	19	2008-01-30	21	150	both	Individual	5	5	5	4.77	5	5	4.88	5	5	5	49.65	4.97	TRUE
280	Tanzania	5 - Kibuta	19	72	2008-02-12	82	102	both	Individual	5	5	5	5	5	4.83	4.88	5	5	5	49.71	4.97	TRUE
281	Tanzania	2- Maneromango	14	19	2008-02-14	26	90	both	Individual	5	5	5	5	5	5	5	5	5	5	50	5	TRUE
282	Tanzania	5 - Kibuta	18	85	2008-02-18	25	100	both	Couple	5	5	5	5	5	5	5	5	5	5	50	5	TRUE
283	Tanzania	5 - Kibuta	18	77	2008-02-19	25	68	both	Individual	5	5	5	5	5	5	5	5	5	5	50	5	TRUE
284	Tanzania	4 - Msanga	14	11	2008-02-26	82	95	both	Individual	5	5	5	5	4.83	5	5	5	5	5	49.83	4.98	TRUE
285	Tanzania	2- Maneromango	08	96	2008-02-27	36	87	both	Individual	5	5	5	5	5	5	5	5	5	5	50	5	TRUE
286	Tanzania	4 - Msanga	14	88	2008-02-27	26	75	both	Individual	5	5	5	5	5	5	5	5	5	5	50	5	TRUE
287	Tanzania	10 - Kisarawe	27	71	2008-02-27	82	77	both	Individual	5	5	4.75	5	5	5	4.66	5	5	5	49.41	4.94	TRUE
288	Tanzania	4 - Msanga	14	86	2008-02-28	26	85	both	Individual	5	5	5	5	5	5	5	5	5	5	50	5	TRUE
									AVG	4.98787	4.9816	4.94691	4.95213	4.98213	4.97591	4.95613	4.9828	4.98946	4.99372	49.504	4.9667

## Sheet: Tanz VCT Y-3
AutoNumber	Site	Community Name	Venue	Counselor ID	Date of Evaluation	Evaluator	Session Length	Pre Test or Post Test	Individual or Couple	A - Basic Counseling Skills	B - Introduction & Orientation to the Session	C - Risk Assessment	D - Reducing Risk	E - HIV Test Preparation	F - Giving HIV Test Result	G - Risk Reduction Plan	H -Id Support for RR Plan	I - Negotiate Disclosure and Partner Referral	J - Id Source of Support and Referrals	GRAND TOTAL	GRAND AVERAGE	Narrative Comments
290	Tanzania	10 - Kisarawe	27	86	2008-03-06	36	68	both	Individual	5	5	5	5	5	5	5	5	5	5	50	5	TRUE
289	Tanzania	5 - Kibuta	18	88	2008-03-06	82	96	both	Individual	5	5	5	5	5	5	5	5	5	5	50	5	TRUE
291	Tanzania	10 - Kisarawe	27	71	2008-03-11	26	70	both	Individual	5	5	5	5	5	5	5	5	5	5	50	5	TRUE
292	Tanzania	2- Maneromango	06	96	2008-03-13	26	115	both	Individual	5	5	5	5	5	5	5	5	5	5	50	5	TRUE
293	Tanzania	4 - Msanga	14	11	2008-03-13	26	95	both	Individual	5	5	5	5	5	5	5	5	5	5	50	5	TRUE
294	Tanzania	4 - Msanga	17	96	2008-05-13	82	105	both	Individual	5	5	4.8	4.8	5	5	4.8	5	5	5	49.4	4.94	TRUE
295	Tanzania	10 - Kisarawe	30	71	2008-05-13	36	74	both	Individual	4.51	4.62	4.52	4.53	4.32	4.48	4.4	4.52	4.36	4.96	45.22	4.52	TRUE
296	Tanzania	5 - Kibuta	19	88	2008-05-14	25	100	both	Individual	5	5	5	4.97	4.98	5	4.95	5	5	5	49.9	4.99	TRUE
297	Tanzania	10 - Kisarawe	30	11	2008-05-14	36	68	both	Individual	4.61	4.47	4.5	4.55	4.7	4.7	4.4	4.37	4.56	4.66	45.52	4.55	TRUE
298	Tanzania	10 - Kisarawe	30	86	2008-05-15	26	65	both	Individual	4.89	5	4.95	5	5	5	4.86	5	5	5	49.7	4.97	TRUE
299	Tanzania	10 - Kisarawe	28	39	2008-05-19	25	92	both	Individual	4.38	4.7	4.68	4.63	4.82	4.6	4.3	4.75	4.85	5	46.71	4.67	TRUE
300	Tanzania	10 - Kisarawe	28	86	2008-05-20	36	98	both	Couple	4.66	4.44	4.67	4.68	4.48	4.75	4.77	4.62	4.6	4.64	46.31	4.63	TRUE
301	Tanzania	10 - Kisarawe	28	96	2008-05-21	25	65	both	Individual	5	5	4.9	4.9	5	4.9	4.9	5	5	5	49.6	4.96	TRUE
302	Tanzania	4 - Msanga	19	39	2008-05-29	82	115	both	Individual	4.15	4	3.77	3.88	4.25	4.25	3.77	4	3.82	5	40.89	4.09	TRUE
303	Tanzania	10 - Kisarawe	30	88	2008-05-30	36	62	both	Individual	4.62	4.51	4.57	4.56	4.58	4.73	4.6	4.45	4.46	4.52	45.6	4.56	TRUE
304	Tanzania	5 - Kibuta	19	11	2008-06-02	26	65	both	Individual	4.96	5	4.95	4.91	5	5	4.95	5	4.96	5	49.73	4.97	TRUE
305	Tanzania	4 - Msanga	14	19	2008-06-10	26	68	both	Individual	4.96	5	4.92	5	5	5	5	5	5	5	49.88	4.99	TRUE
306	Tanzania	2- Maneromango	07	39	2008-06-11	82	95	both	Individual	4.07	4.28	4.22	4	4.45	3.83	3.88	4	4	5	41.73	4.17	TRUE
309	Tanzania	2- Maneromango	07	77	2008-06-12	25	78			4.9	4.9	5	4.9	5	4.9	4.7	5	4.8	5	49.1	4.91	TRUE
307	Tanzania	4 - Msanga	14	72	2008-06-12	26	62	both	Individual	4.96	5	4.95	5	5	5	5	5	5	5	49.91	4.99	TRUE
308	Tanzania	10 - Kisarawe	27	85	2008-06-12	36	72	both	Individual	4.59	4.47	4.3	4.58	4.53	4.58	4.44	4.57	4.56	4.86	45.48	4.55	TRUE
310	Tanzania	10 - Kisarawe	30	72	2008-06-16	36	68	both	Individual	4.63	4.52	4.55	4.63	4.6	4.41	4.48	4.47	4.51	4.72	45.52	4.55	TRUE
311	Tanzania	10 - Kisarawe	30	77	2008-06-20	36	78	both	Individual	4.6	4.62	4.61	4.52	4.43	4.51	4.4	4.57	4.36	4.7	45.32	4.53	TRUE
312	Tanzania	5 - Kibuta	19	85	2008-06-23	82	90	both	Individual	5	4.84	5	4.77	4.75	5	4.88	5	4.83	5	49.07	4.91	TRUE
314	Tanzania	5 - Kibuta	19	39	2008-06-25	26	68	both	Individual	4.57	4.57	4.57	4.4	4.5	4.43	4.2	4.55	4.43	5	45.22	4.52	TRUE
313	Tanzania	10 - Kisarawe	30	19	2008-06-25	36	96	both	Individual	4.51	4.58	4.5	4.52	4.67	4.75	4.66	4.6	4.64	4.55	45.98	4.6	TRUE
317	Tanzania	10 - Kisarawe	27	77	2008-08-20	82	110	both	Individual	5	5	4.75	4.88	5	4.83	5	5	5	5	49.46	4.95	TRUE
318	Tanzania	5 - Kibuta	20	86	2008-08-20	25	62	both	Individual	5	5	5	5	5	4.9	4.8	5	4.6	5	49.3	4.93	TRUE
319	Tanzania	10 - Kisarawe	27	19	2008-08-20	82	120	both	Individual	5	5	4.88	5	5	4.5	5	5	5	5	49.38	4.94	TRUE
316	Tanzania	8 - Kurui	22	11	2008-08-20	26	75	both	Individual	5	5	5	4.88	4.91	5	4.66	5	5	4.83	49.28	4.93	TRUE
315	Tanzania	5 - Kibuta	20	85	2008-08-20	25	74	both	Individual	5	4.9	4.4	4.9	5	5	5	5	4.9	5	49.1	4.91	TRUE
320	Tanzania	5 - Kibuta	20	86	2008-08-27	82	70	both	Individual	5	5	5	5	5	4.16	5	5	4.83	5	48.99	4.9	TRUE
321	Tanzania	5 - Kibuta	20	96	2008-08-27	82	103	both	Individual	5	4.42	4.88	5	5	4.5	4.88	5	5	5	48.68	4.87	TRUE
322	Tanzania	10 - Kisarawe	27	85	2008-08-27	36	72	both	Individual	4.61	4.61	4.67	4.64	4.6	4.66	4.64	4.75	4.66	4.67	46.51	4.65	TRUE
323	Tanzania	10 - Kisarawe	27	39	2008-08-27	36	64	both	Individual	4.65	4.64	4.65	4.7	4.69	4.73	4.7	4.62	4.73	4.8	46.91	4.69	TRUE
325	Tanzania	5 - Kibuta	20	19	2008-08-28	26	56	both	Individual	5	4.94	4.87	4.93	4.95	4.9	4.91	4.9	4.86	4.88	49.14	4.91	TRUE
324	Tanzania	5 - Kibuta	20	71	2008-08-28	26	68	both	Individual	5	4.92	4.88	4.91	4.96	4.93	4.93	5	4.85	4.86	49.24	4.92	TRUE
326	Tanzania	4 - Msanga	14	71	2008-09-04	25	58	both	Individual	5	5	5	4.7	4.95	4.65	5	5	4.96	5	49.26	4.93	TRUE
327	Tanzania	10 - Kisarawe	27	96	2008-09-10	26	58	both	Individual	4.97	4.95	5	5	4.96	5	4.93	5	5	4.96	49.77	4.98	TRUE
328	Tanzania	10 - Kisarawe	27	77	2008-09-12	26	56	both	Individual	4.95	5	4.95	4.95	4.92	5	4.86	4.95	5	5	49.58	4.96	TRUE
329	Tanzania	10 - Kisarawe	27	19	2008-09-12	26	63	both	Individual	4.96	5	4.96	5	4.95	5	4.86	4.97	5	5	49.7	4.97	TRUE
330	Tanzania	10 - Kisarawe	05	85	2008-09-17	92	60	both	Individual	4.99	5	5	4.97	5	5	5	4.97	5	5	49.93	4.99	TRUE
331	Tanzania	8 - Kurui	04	77	2008-09-17	46	60	both	Individual	4.6	4.7	4.9	4.9	4.9	4.9	4.8	4.9	4.9	4.9	48.4	4.84	TRUE
332	Tanzania	4 - Msanga	16	86	2008-09-18	25	72	both	Individual	4.88	5	5	5	5	4.83	4.66	5	4.8	5	49.17	4.92	TRUE
333	Tanzania	2- Maneromango	10	85	2008-09-23	82	76	both	Individual	5	5	4.88	5	5	4.66	5	5	5	5	49.54	4.95	TRUE
334	Tanzania	2- Maneromango	10	19	2008-09-23	82	70	both	Individual	5	5	5	5	4.83	5	4.88	5	5	5	49.71	4.97	TRUE
335	Tanzania	10 - Kisarawe	28	39	2008-09-26	26	62	both	Individual	4.96	5	4.93	5	4.96	5	4.95	5	5	4.95	49.75	4.98	TRUE
337	Tanzania	4 - Msanga	15	19	2008-10-09	82	90	both	Individual	5	5	5	5	5	4.5	5	5	5	5	49.5	4.95	TRUE
340	Tanzania	2- Maneromango	12	71	2008-10-09	25	65	both	Individual	4.9	5	5	4.94	5	5	4.9	5	5	5	49.74	4.97	TRUE
339	Tanzania	4 - Msanga	15	96	2008-10-09	82	90	both	Individual	5	5	5	5	5	4.66	4.88	5	5	5	49.54	4.95	TRUE
336	Tanzania	2- Maneromango	12	11	2008-10-09	25	68	both	Individual	4.8	5	4.8	4.9	5	4.9	4.8	5	4.8	5	49	4.9	TRUE
338	Tanzania	4 - Msanga	15	39	2008-10-09	82	100	both	Individual	5	4.57	4.33	4.22	5	4.5	5	5	5	5	47.62	4.76	TRUE
341	Tanzania	2- Maneromango	12	71	2008-10-11	36	57	both	Individual	4.71	4.74	4.7	4.74	4.65	4.78	4.76	4.77	4.75	4.87	47.47	4.75	TRUE
343	Tanzania	2- Maneromango	12	86	2008-10-16	82	74	both	Individual	5	5	5	5	5	5	4.88	5	5	5	49.88	4.99	TRUE
342	Tanzania	2- Maneromango	12	11	2008-10-16	82	70	both	Individual	5	5	5	5	5	5	4.4	5	5	5	49.4	4.94	TRUE
344	Tanzania	10 - Kisarawe	27	39	2008-10-20	92	60	both	Individual	4.97	5	5	5	5	4.9	4.9	5	5	5	49.77	4.98	TRUE
345	Tanzania	2- Maneromango	09	19	2008-11-12	82	112	both	Individual	4.76	5	4.88	4.55	5	5	5	5	5	5	49.19	4.92	TRUE
346	Tanzania	2- Maneromango	09	85	2008-11-13	82	95	both	Individual	5	4.71	4.55	4.77	5	5	5	5	5	5	49.03	4.9	TRUE
347	Tanzania	10 - Kisarawe	27	11	2008-11-14	25	65	both	Individual	4.98	5	4.83	5	5	5	4.97	5	5	5	49.78	4.98	TRUE
348	Tanzania	2- Maneromango	09	71	2008-11-18	25	78	both	Couple	5	5	5	4.87	5	5	4.87	5	5	5	49.74	4.97	TRUE
349	Tanzania	5 - Kibuta	20	39	2008-11-19	25	62	both	Individual	4.87	4.7	4.84	4.85	5	5	5	5	5	5	49.26	4.93	TRUE
350	Tanzania	4 - Msanga	13	11	2008-11-20	26	62	both	Individual	4.92	5	4.97	5	4.91	5	4.72	5	5	5	49.52	4.95	TRUE
351	Tanzania	4 - Msanga	13	86	2008-11-27	82	101	both	Individual	5	5	5	4.66	4.83	5	4.77	5	5	5	49.26	4.93	TRUE
352	Tanzania	4 - Msanga	13	85	2008-12-04	25	64	both	Individual	5	5	4.9	4.8	5	5	5	5	5	5	49.7	4.97	TRUE
353	Tanzania	4 - Msanga	13	11	2008-12-04	25	63	both	Individual	4.9	5	4.9	5	5	5	5	5	5	5	49.8	4.98	TRUE
354	Tanzania	2- Maneromango	09	19	2008-12-09	25	67	both	Individual	4.8	4.8	5	5	5	5	5	5	5	4.7	49.3	4.93	TRUE
355	Tanzania	10 - Kisarawe	27	86	2009-02-17	82	95	both	Individual	4.92	5	4.12	4.38	4.45	4.41	4.27	5	5	5	46.55	4.66	TRUE
356	Tanzania	8 - Kurui	22	39	2009-02-18	25	68	both	Individual	5	5	4.8	4.7	4.5	4.7	5	5	5	5	48.7	4.87	TRUE
357	Tanzania	2- Maneromango	07	39	2009-02-24	82	96	both	Individual	4	4.28	3.93	4.05	4.41	4.16	4	4	4.16	5	41.99	4.2	TRUE
358	Tanzania	10 - Kisarawe	29	86	2009-02-25	25	64	both	Individual	5	5	4.8	4.8	4.9	5	5	5	5	5	49.5	4.95	TRUE
359	Tanzania	8 - Kurui	22	39	2009-03-04	82	102	both	Individual	4.15	4.28	4	4.05	4.04	4.16	4	4	4.08	5	41.76	4.18	TRUE
360	Tanzania	2- Maneromango	12	86	2009-03-12	82	65	both	Individual	5	4.85	4.88	4.66	5	4.66	4.88	5	4.83	5	48.76	4.88	TRUE
									AVG	4.84472	4.84069	4.78833	4.79208	4.85181	4.79583	4.775	4.86528	4.83958	4.94486	48.3382	4.83403

## Sheet: Tanz PTSS IS Y-1
Entry Order	Site	Community Name	Venue	Counselor ID	Date of Evaluation	Evaluator	Session Length	Session Type	Check Membership	Confidentiality	Basic Skills	Guiding Goal Setting	Critical Incident	GRAND TOTAL	GRAND AVERAGE	Narrative Comments
1	Tanzania	4 Msanga	02	06	2006-06-21	89	35	Information Sharing	FALSE	TRUE	4.3	4.9	FALSE	9.2	4.6	TRUE
2	Tanzania	8 Kurui	04	97	2006-06-27	73	36	Information Sharing	FALSE	TRUE	4.5	4.4	FALSE	8.9	4.5	TRUE
3	Tanzania	8 Kurui	04	78	2006-06-29	73	15	Information Sharing	FALSE	TRUE	4.6	4.8	FALSE	9.4	4.7	TRUE
5	Tanzania	10 Kisarawe	05	15	2006-07-02	89	20	Information Sharing	FALSE	TRUE	4.5	4.7	FALSE	9.2	4.6	TRUE
6	Tanzania	2 Maneromango	01	44	2006-07-03	79	25	Information Sharing	TRUE	TRUE	4.1	5	FALSE	9.1	4.5	TRUE
7	Tanzania	2 Maneromango	01	95	2006-07-04	79	85	Information Sharing	TRUE	TRUE	4.3	4.3	FALSE	8.6	4.3	TRUE
4	Tanzania	10 Kisarawe	05	75	2006-07-07	89	30	Information Sharing	FALSE	TRUE	4	4.5	FALSE	8.5	4.3	TRUE
8	Tanzania	2 Maneromango	01	93	2006-07-25	79	120	Information Sharing	FALSE	TRUE	4.7	4.7	FALSE	9.5	4.7	TRUE
9	Tanzania	8 Kurui	04	97	2006-07-29	73	156	Information Sharing	FALSE	TRUE	4.7	5	FALSE	9.7	4.8	TRUE
10	Tanzania	8 Kurui	04	78	2006-07-30	73	127	Information Sharing	FALSE	TRUE	4.8	4.8	FALSE	9.6	4.8	TRUE
11	Tanzania	2 Maneromango	01	95	2006-08-08	N/A	120	N/A	FALSE	TRUE	4.7	4.7	FALSE	9.5	4.7	TRUE
18	Tanzania	2 Maneromango	01	44	2006-08-15	79	120	Information Sharing	FALSE	TRUE	4.92	4.75	FALSE	9.67	4.83	TRUE
19	Tanzania	2 Maneromango	01	95	2006-08-16	79	120	Information Sharing	FALSE	TRUE	4.85	4.75	FALSE	9.6	4.8	TRUE
20	Tanzania	10 Kisarawe	05	15	2006-08-20	89	123	Information Sharing	FALSE	TRUE	4.8	4.7	FALSE	9.5	4.8	TRUE
21	Tanzania	4 Msanga	02	06	2006-08-29	89	50	Information Sharing	FALSE	TRUE	4.85	5	FALSE	9.85	4.93	TRUE
22	Tanzania	4 Msanga	02	15	2006-08-30	73	90	Information Sharing	FALSE	TRUE	4.8	4.8	FALSE	9.6	4.8	TRUE
23	Tanzania	2 Maneromango	01	93	2006-08-30	79	130	Information Sharing	FALSE	TRUE	4.92	4.66	FALSE	9.58	4.79	TRUE
24	Tanzania	5 Kibuta	03	81	2006-09-01	79	110	Information Sharing	FALSE	TRUE	4.85	5	FALSE	9.85	4.92	TRUE
26	Tanzania	8 Kurui	04	78	2006-09-06	79	151	Information Sharing	FALSE	TRUE	4.85	5	FALSE	9.85	4.92	TRUE
25	Tanzania	2 Maneromango	01	44	2006-09-06	73	135	Information Sharing	FALSE	TRUE	4.9	4.8	FALSE	9.6	4.8	TRUE
28	Tanzania	10 Kisarawe	05	06	2006-09-08	79	77	Information Sharing	FALSE	TRUE	4.92	4.75	FALSE	9.67	4.84	TRUE
27	Tanzania	10 Kisarawe	05	06	2006-09-08	08	77	Information Sharing	TRUE	TRUE	4.95	4.75	FALSE	9.7	4.85	TRUE
12	Tanzania	2 Maneromango	01	N/A	2006-10-03	79	N/A	Information Sharing	FALSE	TRUE	4.92	5	FALSE	9.92	4.96	TRUE
17	Tanzania	2 Maneromango	01	81	2006-10-11	79	120	Information Sharing	FALSE	TRUE	4.92	5	FALSE	9.92	4.96	TRUE
16	Tanzania	2 Maneromango	01	95	2006-10-31	73	120	Information Sharing	FALSE	TRUE	4.8	4.8	FALSE	9.6	4.8	TRUE
15	Tanzania	5 Kibuta	03	44	2006-11-04	79	120	Information Sharing	FALSE	TRUE	4.98	5	FALSE	9.98	4.99	TRUE
14	Tanzania	2 Maneromango	01	44	2006-11-07	89	70	Information Sharing	TRUE	TRUE	5	4.8	FALSE	9.8	4.9	TRUE
13	Tanzania	2 Maneromango	01	44	2006-11-07	08	75	Information Sharing	FALSE	TRUE	5	5	FALSE	10	5	TRUE
30	Tanzania	2 Maneromango	01	78	2006-11-14	79	120	Information Sharing	FALSE	TRUE	4.98	5	FALSE	9.98	4.99	TRUE
31	Tanzania	2 Maneromango	01	44	2006-11-15	73	75	Information Sharing	FALSE	TRUE	5	4.8	FALSE	9.8	4.9	TRUE
32	Tanzania	2 Maneromango	01	95	2006-11-15	73	180	Information Sharing	FALSE	TRUE	4.8	5	FALSE	9.8	4.9	TRUE
33	Tanzania	4 Msanga	04	97	2006-11-17	73	101	Information Sharing	FALSE	TRUE	4.8	4.6	FALSE	9.4	4.7	TRUE
34	Tanzania	8 Kurui	04	44	2006-11-22	89	61	Information Sharing	FALSE	TRUE	4.9	4.4	FALSE	9.3	4.7	TRUE
35	Tanzania	8 Kurui	04	81	2006-11-22	73	61	Information Sharing	FALSE	TRUE	4.8	4.4	FALSE	9.2	4.6	TRUE
36	Tanzania	2 Maneromango	01	44	2006-12-12	79	120		FALSE	TRUE	4.97	5	FALSE	9.97	4.98	TRUE
37	Tanzania	2 Maneromango	01	44	2006-12-12	73	120	Information Sharing	FALSE	TRUE	4.8	5	FALSE	9.8	4.9	TRUE
39	Tanzania	2 Maneromango	01	95	2006-12-13	79	150	Support Group	TRUE	TRUE	4.97	5	FALSE	9.97	4.98	TRUE
38	Tanzania	4 Msanga	02	15	2006-12-13	89	60		FALSE	TRUE	5	4.8	FALSE	9.8	4.9	TRUE
65	Tanzania	2 Maneromango	01	44	2007-01-23	79	120	Information Sharing	FALSE	TRUE	5	5	FALSE	10	5	TRUE
40	Tanzania	8 Kurui	04	97	2007-02-13	79	120	Information Sharing	FALSE	TRUE	4.92	5	FALSE	9.92	4.96	TRUE
41	Tanzania	8 Kurui	04	97	2007-02-13	78	110	Information Sharing	FALSE	TRUE	4.76	5	FALSE	9.76	4.88	TRUE
42	Tanzania	2 Maneromango	01	81	2007-02-14	92	120		FALSE	TRUE	4.9	5	FALSE	9.9	4.9	TRUE
43	Tanzania	8 Kurui	04	52	2007-02-15	78	158		FALSE	TRUE	4.21	4.67	FALSE	8.88	4.44	TRUE
44	Tanzania	8 Kurui	08	04	2007-02-15	49	158	Information Sharing	FALSE	TRUE	3.83	4.66	FALSE	8.49	4.24	TRUE
45	Tanzania	10 Kisarawe	05	48	2007-02-17	92	95	Information Sharing	FALSE	TRUE	4.3	4.8	FALSE	9.1	4.5	TRUE
46	Tanzania	2 Maneromango	01	93	2007-02-20	08	105	Information Sharing	FALSE	TRUE	4.76	4.76	FALSE	9.52	4.76	TRUE
47	Tanzania	2 Maneromango	01	93	2007-02-20	07	105	Information Sharing	FALSE	TRUE	4.7	4.9	FALSE	9.6	4.8	TRUE
48	Tanzania	2 Maneromango	01	93	2007-02-20	79	105	Information Sharing	FALSE	TRUE	4.85	4.93	FALSE	9.78	4.89	TRUE
49	Tanzania	2 Maneromango	01	44	2007-02-21	25	120	Information Sharing	FALSE	TRUE	4.89	5	FALSE	9.89	4.94	TRUE
51	Tanzania	10 Kisarawe	05	51	2007-02-25	89	120	Information Sharing	FALSE	TRUE	4.82	4.75	FALSE	9.57	4.79	TRUE
52	Tanzania	10 Kisarawe	05	48	2007-03-04	89	72	Information Sharing	FALSE	TRUE	4.89	4.8	FALSE	9.69	4.85	TRUE
53	Tanzania	8 Kurui	04	83	2007-03-14	92	128	Information Sharing	FALSE	TRUE	4.98	4.7	FALSE	9.68	4.84	TRUE
54	Tanzania	2 Maneromango	01	93	2007-03-14	82	90	Information Sharing	FALSE	TRUE	5	4.6	FALSE	9.6	4.8	TRUE
55	Tanzania	2 Maneromango	01	93	2007-03-14	79	90	Information Sharing	FALSE	TRUE	4.99	4.83	FALSE	9.82	4.91	TRUE
56	Tanzania	8 Kurui	04	83	2007-03-16	78	113	Information Sharing	TRUE	TRUE	4.55	4.75	FALSE	9.3	4.65	TRUE
58	Tanzania	10 Kisarawe	05	47	2007-03-17	89	90	Information Sharing	FALSE	TRUE	4.96	4.63	FALSE	9.59	4.8	TRUE
59	Tanzania	10 Kisarawe	05	47	2007-03-17	49	90	Information Sharing	FALSE	TRUE	4.89	5	FALSE	9.89	4.94	TRUE
60	Tanzania	4 Msanga	02	51	2007-04-10	79	120	Information Sharing	FALSE	TRUE	4.89	5	FALSE	9.89	4.94	TRUE
61	Tanzania	2 Maneromango	01	95	2007-04-10	89	120	Information Sharing	FALSE	TRUE	4.93	4.95	FALSE	9.88	4.94	TRUE
62	Tanzania	2 Maneromango	01	44	2007-04-11	78	127	Information Sharing	FALSE	TRUE	4.91	5	FALSE	4.91	4.96	TRUE
64	Tanzania	4 Msanga	02	15	2007-04-17	89	120	Information Sharing	FALSE	TRUE	5	4.9	FALSE	9.9	4.95	TRUE
67	Tanzania	2 Maneromango	01	44	2007-04-24	92	115	Information Sharing	TRUE	TRUE	5	5	FALSE	10	5	TRUE
68	Tanzania	4 Msanga	02	48	2007-04-25	89	80	Information Sharing	FALSE	TRUE	4.82	4.88	FALSE	9.7	4.85	TRUE
69	Tanzania	2 Maneromango	01	95	2007-04-25	79	120	Information Sharing	FALSE	TRUE	5	5	FALSE	10	5	TRUE
70	Tanzania	2 Maneromango	01	47	2007-05-07	92	100	N/A	FALSE	TRUE	5	5	FALSE	10	5	TRUE
71	Tanzania	2 Maneromango	01	95	2007-05-09	78	122	Support Group	TRUE	TRUE	4.56	4.95	FALSE	9.51	4.75	TRUE
72	Tanzania	2 Maneromango	01	98	2007-05-09	89	120	Support Group	TRUE	TRUE	4.93	4.88	FALSE	9.81	4.91	TRUE
73	Tanzania	4 Msanga	02	48	2007-05-10	89	120	Information Sharing	FALSE	TRUE	4.92	4.95	FALSE	9.87	4.94	TRUE
74	Tanzania	4 Msanga	02	15	2007-05-10	89	110	N/A	FALSE	TRUE	5	4.87	FALSE	9.87	4.94	TRUE
75	Tanzania	2 Maneromango	01	93	2007-05-16	92	105	Information Sharing	FALSE	TRUE	4.98	5	FALSE	9.98	4.99	TRUE
76	Tanzania	8 Kurui	04	83	2007-05-23	78	128	Information Sharing	FALSE	TRUE	4.6	4.95	FALSE	9.55	4.77	TRUE
77	Tanzania	2 Maneromango	01	93	2007-05-23	79	120	Support Group	TRUE	TRUE	4.85	4.75	FALSE	9.6	4.8	TRUE
78	Tanzania	2 Maneromango	01	93	2007-05-23	82	120	Support Group	TRUE	TRUE	4.5	4.7	FALSE	9.2	4.6	TRUE
79	Tanzania	8 Kurui	04	51	2007-05-29	78	85	Information Sharing	FALSE	TRUE	3.57	4.75	FALSE	8.32	4.16	TRUE
										AVG	4.77176	4.83338		9.53892	4.80176

## Sheet: Tanz PTSS IS Y-2
Entry Order	Site	Community Name	Venue	Counselor ID	Date of Evaluation	Evaluator	Session Length	Session Type	Check Membership	Confidentiality	Basic Skills	Guiding Goal Setting	Critical Incident	GRAND TOTAL	GRAND AVERAGE	Narrative Comments
80	Tanzania	4 Msanga	02	15	2007-06-04	89	110	Information Sharing	FALSE	TRUE	5	4.98	FALSE	9.98	4.99	TRUE
81	Tanzania	4 Msanga	02	48	2007-06-06	89	120	Information Sharing	FALSE	TRUE	4.99	5	FALSE	9.99	4.99	TRUE
82	Tanzania	4 Msanga	02	47	2007-06-07	89	120	Information Sharing	FALSE	TRUE	4.98	5	FALSE	9.98	4.99	TRUE
83	Tanzania	10 Kisarawe	05	47	2007-08-14	89	120	Information Sharing	FALSE	TRUE	5	4.98	FALSE	9.98	4.99	TRUE
84	Tanzania	2 Maneromango	01	44	2007-08-28	78	140	Support Group	TRUE	TRUE	5	5	FALSE	10	5	TRUE
85	Tanzania	2 Maneromango	01	93	2007-09-11	92	110	Information Sharing	FALSE	TRUE	5	4.9	FALSE	9.9	4.95	TRUE
86	Tanzania	2 Maneromango	01	44	2007-09-11	92	120	Support Group	TRUE	TRUE	5	4.96	FALSE	9.96	4.98	TRUE
87	Tanzania	5 Kibuta	03	93	2007-09-17	92	120	Information Sharing	FALSE	TRUE	5	5	FALSE	10	5	TRUE
88	Tanzania	4 Msanga	02	47	2007-09-20	89	130	Information Sharing	FALSE	TRUE	5	4.9	FALSE	9.9	4.95	TRUE
89	Tanzania	8 Kurui	04	83	2007-09-20	78	120	Information Sharing	FALSE	TRUE	5	5	FALSE	10	5	TRUE
90	Tanzania	5 Kibuta	03	44	2007-10-17	79	120	Information Sharing	FALSE	TRUE	5	5	FALSE	10	5	TRUE
91	Tanzania	4 Msanga	02	15	2007-10-17	89	110	Information Sharing	FALSE	TRUE	5	5	FALSE	10	5	TRUE
92	Tanzania	5 Kibuta	03	48	2007-10-18	79	120	Information Sharing	FALSE	TRUE	4.95	5	FALSE	9.95	4.98	TRUE
93	Tanzania	10 Kisarawe	05	47	2007-10-23	89	130	Information Sharing	FALSE	TRUE	5	5	FALSE	10	5	TRUE
96	Tanzania	8 Kurui	04	48	2007-11-15	78	80	Information Sharing	FALSE	TRUE	4.75	5	FALSE	9.75	4.88	TRUE
94	Tanzania	4 Msanga	02	15	2007-11-15	89	130	Information Sharing	FALSE	TRUE	5	5	FALSE	10	5	TRUE
95	Tanzania	4 Msanga	02	47	2007-11-15	89	125	Information Sharing	FALSE	TRUE	5	4.9	FALSE	9.9	4.95	TRUE
97	Tanzania	2 Maneromango	01	44	2007-11-20	79	120	Support Group	TRUE	TRUE	5	5	FALSE	10	5	TRUE
98	Tanzania	5 Kibuta	03	44	2007-11-27	08	165	Information Sharing	FALSE	TRUE	5	5	FALSE	10	5	TRUE
99	Tanzania	5 Kibuta	03	83	2007-11-27	79	40	Information Sharing	FALSE	TRUE	5	5	FALSE	10	5	TRUE
100	Tanzania	4 Msanga	02	15	2007-11-29	89	90	Information Sharing	FALSE	TRUE	5	5	FALSE	10	5	TRUE
101	Tanzania	2 Maneromango	01	48	2008-01-23	26	60	Information Sharing	FALSE	TRUE	4.98	5	FALSE	9.98	4.99	TRUE
102	Tanzania	2 Maneromango	01	93	2008-01-23	27	60	Information Sharing	FALSE	TRUE	4.94	4.86	FALSE	9.8	4.9	TRUE
103	Tanzania	4 Msanga	02	47	2008-01-24	79	120	Information Sharing	FALSE	TRUE	5	5	FALSE	10	5	TRUE
104	Tanzania	2 Maneromango	01	15	2008-01-24	82	120	Information Sharing	FALSE	TRUE	5	5	FALSE	10	5	TRUE
105	Tanzania	2 Maneromango	01	44	2008-01-24	82	115	Support Group	TRUE	TRUE	5	5	FALSE	10	5	TRUE
106	Tanzania	5 Kibuta	03	44	2008-01-28	26	60	Information Sharing	FALSE	TRUE	5	5	FALSE	10	5	TRUE
107	Tanzania	2 Maneromango	01	15	2008-02-06	82	130	Information Sharing	FALSE	TRUE	4.94	5	FALSE	9.94	4.97	TRUE
108	Tanzania	5 Kibuta	03	93	2008-02-12	26	105	Information Sharing	FALSE	TRUE	5	5	FALSE	10	5	TRUE
109	Tanzania	10 Kisarawe	05	48	2008-02-12	47	120	Information Sharing	FALSE	TRUE	5	5	FALSE	10	5	TRUE
110	Tanzania	5 Kibuta	03	97	2008-02-20	47	45	Information Sharing	FALSE	TRUE	5	5	FALSE	10	5	TRUE
111	Tanzania	4 Msanga	02	44	2008-03-05	47	45	Information Sharing	FALSE	TRUE	5	5	FALSE	10	5	TRUE
112	Tanzania	4 Msanga	02	45	2008-03-06	47	45	Information Sharing	FALSE	TRUE	4	4	FALSE	8	4	TRUE
113	Tanzania	5 Kibuta	03	93	2008-03-10	47	50	Information Sharing	FALSE	TRUE	5	5	FALSE	10	5	TRUE
114	Tanzania	8 Kurui	04	46	2008-03-14	15	80		FALSE	TRUE	4.3	4.05	FALSE	8.35	4.18	TRUE
115	Tanzania	4 Msanga	02	45	2008-05-14	15	90	Information Sharing	FALSE	TRUE	4.7	4.65	FALSE	9.35	4.68	TRUE
116	Tanzania	5 Kibuta	03	93	2008-05-19	92	65	Information Sharing	FALSE	TRUE	4.97	5	FALSE	9.97	4.99	TRUE
117	Tanzania	5 Kibuta	03	50	2008-05-19	92	70		FALSE	TRUE	4.89	4.96	FALSE	9.85	4.93	TRUE
										AVG	4.93132	4.92474		9.85605	4.92868

## Sheet: Tanz PTSS IS Y-3
Entry Order	Site	Community Name	Venue	Counselor ID	Date of Evaluation	Evaluator	Session Length	Session Type	Check Membership	Confidentiality	Basic Skills	Guiding Goal Setting	Critical Incident	GRAND TOTAL	GRAND AVERAGE	Narrative Comments
118	Tanzania	10 Kisarawe	05	44	2008-06-02	47	45	Information Sharing	FALSE	TRUE	4.1	4.5	FALSE	8.6	4.3	TRUE
119	Tanzania	8 Kurui	04	46	2008-06-03	15	90	Information Sharing	FALSE	TRUE	4.5	4.5	FALSE	9	4.5	TRUE
120	Tanzania	5 Kibuta	03	97	2008-06-05	15	75	Information Sharing	FALSE	TRUE	4.72	4.8	FALSE	9.52	4.76	TRUE
121	Tanzania	5 Kibuta	03	97	2008-06-18	47	45	Information Sharing	FALSE	TRUE	4.52	4.12	FALSE	8.64	4.32	TRUE
122	Tanzania	2 Maneromango	01	50	2008-06-25	15	120	Information Sharing	FALSE	TRUE	4.7	4.7	FALSE	9.4	4.7	TRUE
123	Tanzania	5 Kibuta	03	44	2008-07-03	15	60	Support Group	TRUE	TRUE	4.68	4.65	FALSE	9.33	4.67	TRUE
124	Tanzania	10 Kisarawe	05	49	2008-08-21	15	60	Information Sharing	FALSE	TRUE	4.15	4.2	FALSE	8.35	4.18	TRUE
125	Tanzania	10 Kisarawe	05	95	2008-11-06	44	120	Information Sharing	FALSE	TRUE	5	5	FALSE	10	5	TRUE
126	Tanzania	10 Kisarawe	05	95	2008-11-24	92	120		FALSE	TRUE	4.99	5	FALSE	9.99	5	TRUE
127	Tanzania	4 Msanga	02	49	2008-12-09	44	120	Information Sharing	FALSE	TRUE	5	5	FALSE	10	5	TRUE
										AVG	4.636	4.647		9.283	4.643

## Sheet: Graph Tanzania Avg Annual Score
	Year 1 (~ 1/06 - 12/06)	Year 2 (~ 1/07 - 12/07)	Year 3 (~ 1/08 - 12/08)
CM	4.98782	4.96091	4.74209
VCT	4.73133	4.9667	4.83403
PTSS IS	4.80176	4.92868	4.643
