# Supplementary material for: Global Health Diplomacy, Monitoring & Evaluation, and the Importance of Quality Assurance & Control: Findings from NIMH Project Accept (HPTN 043): A Phase III Randomized Controlled Trial of Community Mobilization, Mobile Testing, Same-Day Results, and Post-Test Support for HIV in Sub-Saharan Africa and Thailand
Source: PLoS One. 2016 Feb 22;11(2):e0149335. doi: 10.1371/journal.pone.0149335 (PMC4762940; doi:10.1371/journal.pone.0149335)
Supplement: S3 Fig — (XLS) [file pone.0149335.s003.xls]

## Sheet: Vulind CM Y-1
Auto Number	Site	Community Name	Venue	Staff ID	Date of Evaluation	Evaluator	Session Length	CM - Basic Skills	CM - Provide Info	CM - Referrals	GRAND TOTAL	GRAND AVERAGE	Narrative
1	Vulindlela	Mpumuza (3)	N/A	4302	2006-05-31	4301	45	4.44	4.6	5	14.04	4.68	TRUE
2	Vulindlela	Mpande (6)	N/A	4303	2006-06-07	4301	40	4.44	4.4	4	12.84	4.28	TRUE
3	Vulindlela	Shange (8)	N/A	4304	2006-06-07	4301	40	4.44	4.4	4	12.84	4.28	TRUE
4	Vulindlela	Mpumuza (3)	N/A	4302	2006-06-14	4301	45	4.78	5	5	14.78	4.93	TRUE
6	Vulindlela	Shange (8)	N/A	4304	2006-06-21	4301	45	4.89	5	5	14.89	4.96	TRUE
5	Vulindlela	Mpande (6)	N/A	4303	2006-06-21	4301	40	4.44	4.8	5	14.24	4.75	TRUE
7	Vulindlela	Mpumuza (3)	40329	4302	2006-07-13	4301	20	4.89	5	5	14.89	4.96	TRUE
9	Vulindlela	Shange (8)	40814	4304	2006-07-17	4301	25	5	5	5	15	5	TRUE
8	Vulindlela	Mpande (6)	40618	4303	2006-07-17	4301	20	4.22	4.2	4	12.42	4.14	TRUE
10	Vulindlela	Shange (8)	40811	4304	2006-07-24	4301	30	4.89	5	5	14.89	4.93	TRUE
11	Vulindlela	Mpumuza (3)	40330	4302	2006-07-24	4301	25	4.78	5	5	14.78	4.93	TRUE
12	Vulindlela	Mpande (6)	N/A	4303	2006-08-12	4301	45	4.89	5	5	14.89	4.96	TRUE
13	Vulindlela	Shange (8)	N/A	4304	2006-08-13	4301	60	3.56	5	5	13.5	4.5	TRUE
15	Vulindlela	Mpumuza (3)	Zayeka	4302	2006-08-14	4301	60	5	5	5	15	5	TRUE
14	Vulindlela	Esogodini (2)	Stone House	4305	2006-08-14	4301	150	3.44	3.6	4	11.04	3.68	TRUE
17	Vulindlela	Shange (8)	Nyamalora	4304	2006-08-21	4301	45	4.78	5	5	14.78	4.93	TRUE
16	Vulindlela	Mpande (6)	Dologina	4303	2006-08-21	4301	80	5	5	5	15	5	TRUE
18	Vulindlela	Esogodini (2)	Phiri	4305	2006-08-24	4301	120	4.56	4.8	5	14.36	4.79	TRUE
19	Vulindlela	Mpumuza (3)	Gandagomda	4302	2006-08-24	4301	55	5	5	5	15	5	TRUE
28	Vulindlela	Mpande (6)	Mthlongqondo	4304	2006-09-17	4301	150	5	5	5	15	5	TRUE
20	Vulindlela	Mpande (6)	Mthholangqondo	4304	2006-09-17	4301	150	5	5	5	15	5	TRUE
29	Vulindlela	Esogodini (2)	Taxi Terminal	4305	2006-09-18	4301	105	5	5	5	15	5	TRUE
21	Vulindlela	Esogodini (2)	Taxi Terminal	4305	2006-09-18	4301	105	5	5	5	15	5	TRUE
30	Vulindlela	Shange (8)	Shangel	4304	2006-09-19	4301	150	5	5	5	15	5	TRUE
22	Vulindlela	Kwoshange	Shagel	4304	2006-09-19	4301	150	5	5	5	15	5	TRUE
24	Vulindlela	Mpumuza (3)	Madwaleni	4302	2006-09-22	4301	120	5	5	5	15	5	TRUE
31	Vulindlela	Esogodini (2)	03	4305	2006-09-22	4301	55	5	5	5	15	5	TRUE
32	Vulindlela	Mpumuza (3)	Madwalzeni	4302	2006-09-22	4301	120	5	5	5	15	5	TRUE
23	Vulindlela	Esogodini (2)	03	4305	2006-09-22	4301	55	5	5	5	15	5	TRUE
25	Vulindlela	Mpande (6)	Doloqina	4303	2006-09-26	4301	45	4.88	5	5	14.88	4.96	TRUE
33	Vulindlela	Mpande (6)	Doloqina	4303	2006-09-26	4301	45	4.88	5	5	14.88	4.9	TRUE
27	Vulindlela	Kwoshange	Kwoshange Hall	4304	2006-09-29	4301	80	5	5	5	15	5	TRUE
26	Vulindlela	Mpande (6)	Mpande	4303	2006-09-29	4301	120	5	5	5	15	5	TRUE
34	Vulindlela	Mpande (6)	Mpande	4301	2006-09-29	4301	120	5	5	5	15	5	TRUE
35	Vulindlela	Shange (8)	Kwoshange Hotel	4304	2006-09-29	4301	80	5	5	5	15	5	TRUE
37	Vulindlela	Mpande (6)	40334	4301	2006-10-30	4304	30	5	5	5	15	5	FALSE
36	Vulindlela	Shange (8)	40814	4301	2006-10-30	4301	30	5	5	5	15	5	FALSE
39	Vulindlela	Mpande (6)	40620	4301	2006-11-02	4303	42	5	5	5	15	5	FALSE
38	Vulindlela	Shange (8)	40814	4304	2006-11-02	4301	25	5	5	5	15	5	FALSE
40	Vulindlela	Esogodini (2)	40207	4301	2006-11-05	4305	55	4.33	5	5	14.33	4.78	FALSE
41	Vulindlela	Mpumuza (3)	40328	4301	2006-11-06	4302	45	4.33	5	5	14.33	4.78	FALSE
42	Vulindlela	Esogodini (2)	40235	4301	2006-11-10	4305	48	4.89	5	5	14.89	4.96	FALSE
43	Vulindlela	Mpumuza (3)	40327	4301	2006-11-11	4302	30	5	5	5	15	5	FALSE
44	Vulindlela	Esogodini (2)	Georgetown Library	4305	2006-12-03	CM Coordinator	25	5	5	5	15	5	TRUE
45	Vulindlela	Mpumuza (3)	Mafindo	4302	2006-12-07	CM Coordinator	35	5	5	5	15	5	TRUE
46	Vulindlela	Mpande (6)	Nkosimse	4303	2006-12-08	CM Coordinator	45	5	5	5	15	5	TRUE
47	Vulindlela	Shange (8)	Emathangem	4304	2006-12-08	CM Coordinator	30	5	5	5	15	5	TRUE
48	Vulindlela	Esogodini (2)	Nkabini	4305	2006-12-14	CM Coordinator	40	5	5	5	15	5	TRUE
49	Vulindlela	Mpumuza (3)	Zayeka	4302	2006-12-15	CM Coordinator	30	5	5	5	15	5	TRUE
51	Vulindlela	Mpumuza (3)	15	4302	2007-02-16	4301	45	4.33	5	5	14.33	4.78	TRUE
50	Vulindlela	Mpumuza (3)	12	4302	2007-02-27	4301	62	5	5	5	15	5	TRUE
							AVG	4.80549	4.91765	4.92157	14.6435	4.87961

## Sheet: Vulind CM Y-2
Auto Number	Site	Community Name	Venue	Staff ID	Date of Evaluation	Evaluator	Session Length	CM - Basic Skills	CM - Provide Info	CM - Referrals	GRAND TOTAL	GRAND AVERAGE	Narrative
53	Vulindlela	Esogodini (2)	04	4116	2007-05-14	4101	10	4.78	5	0	9.78	4.89	TRUE
52	Vulindlela	Esogodini (2)	04	4305	2007-05-14	4101	15	5	5	0	10	5	TRUE
54	Vulindlela	Esogodini (2)	35	4116	2007-05-17	4204	10	4.6	3	0	7.6	3.8	TRUE
55	Vulindlela	Mpumuza (3)	16	4105	2007-05-17	4301	86	5	5	5	15	5	TRUE
56	Vulindlela	Mpumuza (3)	12	4302	2007-05-21	4301	61	5	5	5	15	5	TRUE
57	Vulindlela	Esogodini (2)	37	4305	2007-05-28	4101	16	4	3.6	0	7.6	3.8	TRUE
58	Vulindlela	Shange (8)	53	4304	2007-05-31	4118	40	4.38	4.4	4	12.78	4.26	TRUE
59	Vulindlela	Shange (8)	18	4110	2007-06-22	4118	35	4.2	4.4	4	12.6	4.2	TRUE
60	Vulindlela	Shange (8)	18	4304	2007-06-22	4118	30	4.6	4.6	4	13.2	4.4	TRUE
61	Vulindlela	Mpumuza (3)	54	4123	2007-07-27	4301	86	3.67	3.8	3	10.47	3.49	TRUE
62	Vulindlela	Mpumuza (3)	15	4105	2007-07-27	4301	41	5	5	5	15	5	TRUE
65	Vulindlela	Esogodini (2)	66	4116	2007-07-31	4101	7	5	5	0	10	5	TRUE
64	Vulindlela	Esogodini (2)	66	4305	2007-07-31	4101	12	4.75	5	0	9.75	4.88	TRUE
66	Vulindlela	Esogodini (2)	37	4208	2007-08-02	4101	10	4.56	5	0	9.56	4.78	TRUE
67	Vulindlela	Esogodini (2)	37	4117	2007-08-02	4101	12	5	5	0	10	5	TRUE
69	Vulindlela	Shange (8)	62	4108	2007-08-03	4118	46	4.67	4.6	4	13.27	4.42	TRUE
68	Vulindlela	Shange (8)	62	4118	2007-08-03	4203	10	5	5	5	15	5	TRUE
70	Vulindlela	Mpumuza (3)	17	4123	2007-08-10	4301	73	4.11	3.8	4	11.91	3.97	TRUE
71	Vulindlela	Esogodini (2)	67	4124	2007-08-15	4101	10	5	5	5	15	5	TRUE
72	Vulindlela	Mpande (6)	72	4308	2007-08-17	4106	12	4.89	4	0	8.89	4.45	TRUE
73	Vulindlela	Mpumuza (3)	81	4123	2007-08-23	4302	38	3.78	3.2	2	8.98	2.99	TRUE
75	Vulindlela	Esogodini (2)	68	4116	2007-08-29	4101	10	5	5	5	15	5	TRUE
74	Vulindlela	Esogodini (2)	68	4305	2007-08-29	4101	12	5	5	5	15	5	TRUE
76	Vulindlela	Shange (8)	19	4119	2007-08-31	4118	60	4.88	4.6	5	14.48	4.83	TRUE
77	Vulindlela	Mpumuza (3)	79	4105	2007-09-05	4302	34	4.67	4.6	4	13.27	4.42	TRUE
78	Vulindlela	Mpumuza (3)	79	4114	2007-09-05	4302	39	5	3.8	0	8.8	2.93	TRUE
79	Vulindlela	Shange (8)	53	4108	2007-09-06	4203	60	5	5	5	15	5	TRUE
80	Vulindlela	Mpande (6)	43	4309	2007-09-07	4106	7	5	5	4	14	4.67	TRUE
81	Vulindlela	Esogodini (2)	70	4124	2007-09-10	4101	15	5	5	5	15	5	TRUE
82	Vulindlela	Esogodini (2)	84	4116	2007-09-12	4101	10	5	5	5	15	5	TRUE
83	Vulindlela	Mpande (6)	75	4309	2007-09-13	4201	11	4.86	5	0	9.86	3.29	TRUE
84	Vulindlela	Mpande (6)	75	4113	2007-09-13	4201	13	5	5	5	15	5	TRUE
86	Vulindlela	Mpande (6)	75	4308	2007-09-17	4106	12	4.67	4.5	3	12.17	4.06	TRUE
85	Vulindlela	Mpumuza (3)	57	4105	2007-09-17	4302	37	5	5	5	15	5	TRUE
87	Vulindlela	Mpumuza (3)	91	4109	2007-09-18	4302	40	5	5	5	15	5	TRUE
88	Vulindlela	Shange (8)	18	4119	2007-10-05	4118	46	4.89	4.8	5	14.69	4.9	TRUE
89	Vulindlela	Mpumuza (3)	30	4307	2007-10-10	4302	41	5	4.6	0	9.6	4.8	TRUE
90	Vulindlela	Mpumuza (3)	30	4105	2007-10-10	4302	33	4.67	4.8	5	14.47	4.82	TRUE
91	Vulindlela	Mpande (6)	75	4126	2007-10-10	4106	7	5	5	5	15	5	TRUE
92	Vulindlela	Mpande (6)	75	4309	2007-10-10	4106	12	5	5	5	15	5	TRUE
94	Vulindlela	Mpumuza (3)	81	4105	2007-10-12	4302	37	3.56	4	0	7.56	3.78	TRUE
93	Vulindlela	Mpumuza (3)	81	4307	2007-10-12	4302	31	3.44	3.4	0	6.84	3.42	TRUE
96	Vulindlela	Esogodini (2)	37	4124	2007-10-15	4101	8	5	5	5	15	5	TRUE
95	Vulindlela	Esogodini (2)	37	4116	2007-10-15	4101	11	5	5	5	15	5	TRUE
97	Vulindlela	Shange (8)	53	4306	2007-10-16	4118	42	4.22	4.6	4	12.82	4.27	TRUE
98	Vulindlela	Shange (8)	53	4125	2007-10-16	4118	38	4.56	4	5	13.56	4.52	TRUE
100	Vulindlela	Shange (8)	14	4119	2007-10-17	4203	20	5	5	0	10	5	TRUE
99	Vulindlela	Esogodini (2)	04	4305	2007-10-17	4101	11	5	5	5	15	5	TRUE
101	Vulindlela	Mpumuza (3)	29	4123	2007-10-23	4302	38	3.78	3.4	0	7.18	2.39	TRUE
102	Vulindlela	Mpumuza (3)	27	4307	2007-10-24	4302	37	4.3	4	4.5	12.8	4.27	TRUE
105	Vulindlela	Shange (8)	25	4125	2007-10-31	4118	54	4.38	4.2	4	12.58	4.19	TRUE
103	Vulindlela	Esogodini (2)	40	4124	2007-10-31	4101	9	5	5	5	15	5	TRUE
104	Vulindlela	Shange (8)	25	4306	2007-10-31	4118	52	4.38	4	4	12.38	4.13	TRUE
106	Vulindlela	Esogodini (2)	03	4305	2007-11-02	4101	10	5	5	5	15	5	TRUE
107	Vulindlela	Mpumuza (3)	63	4105	2007-11-05	4302	52	4	4.2	4	12.2	4.07	TRUE
108	Vulindlela	Mpumuza (3)	24	4114	2007-11-08	4302	49	4.4	3	3	10.4	3.47	TRUE
109	Vulindlela	Shange (8)	14	4108	2007-11-09	4118	46	5	4.8	5	14.8	4.93	TRUE
110	Vulindlela	Shange (8)	14	4306	2007-11-09	4118	49	3.78	4.2	4	11.98	3.99	TRUE
111	Vulindlela	Mpande (6)	48	4308	2007-11-13	4201	11	5	4	5	14	4.67	TRUE
112	Vulindlela	Esogodini (2)	02	4305	2007-11-14	4101	11	5	5	5	15	5	TRUE
113	Vulindlela	Esogodini (2)	02	4124	2007-11-14	4101	14	5	5	5	15	5	TRUE
114	Vulindlela	Mpande (6)	75	4309	2007-11-16	4106	12	5	5	5	15	5	TRUE
115	Vulindlela	Shange (8)	60	4119	2007-11-28	4118	48	4.78	4.6	4	13.38	4.46	TRUE
116	Vulindlela	Shange (8)	60	4108	2007-11-28	4118	46	4.89	4.8	5	14.69	4.9	TRUE
117	Vulindlela	Mpumuza (3)	29	4105	2007-12-04	4302	42	3.78	4	4	11.78	3.93	TRUE
118	Vulindlela	Mpumuza (3)	29	4123	2007-12-04	4302		4.78	4	4.5	13.28	4.43	TRUE
119	Vulindlela	Mpumuza (3)	45	4307	2007-12-05	4302	39	4	4	4	12	4	TRUE
120	Vulindlela	Shange (8)	58	4125	2007-12-10	4118	44	4.67	4.2	5	13.87	4.62	TRUE
121	Vulindlela	Shange (8)	58	4306	2007-12-10	4118	46	4.33	4.6	4	12.93	4.31	TRUE
122	Vulindlela	Shange (8)	59	4108	2007-12-11	4118	37	4.89	4.6	4	13.49	4.5	TRUE
123	Vulindlela	Mpumuza (3)	81	4123	2008-01-21	4302	41	4	4.4	4	12.4	4.13	TRUE
125	Vulindlela	Mpumuza (3)	63	4114	2008-01-25	4302	41	5	5	5	15	5	TRUE
124	Vulindlela	Mpumuza (3)	63	4307	2008-01-25	4302	38	5	5	5	15	5	TRUE
126	Vulindlela	Esogodini (2)	40	4124	2008-01-30	4101	18	5	5	5	15	5	TRUE
127	Vulindlela	Mpande (6)	19	4308	2008-01-30	4201	11	5	5		10	5	TRUE
128	Vulindlela	Shange (8)	60	4310	2008-02-01	4118	69	3.56	3.4	3	9.96	3.32	TRUE
129	Vulindlela	Shange (8)	60	4125	2008-02-01	4118	54	3.44	3.8	4	11.24	3.75	TRUE
130	Vulindlela	Shange (8)	60	4129	2008-02-01	4118	66	3.78	3.4	3	10.18	3.39	TRUE
131	Vulindlela	Mpumuza (3)	24	4105	2008-02-06	4302	51	4	4	4	12	4	TRUE
132	Vulindlela	Mpande (6)	19	4309	2008-02-13	4106	12	5	5	5	15	5	TRUE
133	Vulindlela	Esogodini (2)	04	4305	2008-02-14	4101	17	5	5	5	15	5	TRUE
135	Vulindlela	Shange (8)	14	4310	2008-02-15	4118	45	4.44	4.4	4	12.84	4.28	TRUE
134	Vulindlela	Mpande (6)	08	4308	2008-02-15	4106	9	5	5	5	15	5	TRUE
136	Vulindlela	Esogodini (2)	40	4124	2008-02-16	4101	12	5	5	5	15	5	TRUE
137	Vulindlela	Esogodini (2)	40	4305	2008-02-16	4101	15	5	5	5	15	5	TRUE
183	Vulindlela	Mpumuza (3)	81	4123	2008-02-21	4302	42	3.44	3.2	3.5	10.14	3.38	TRUE
185	Vulindlela	Mpumuza (3)	63	4307	2008-02-22	4302	31	3.7	3.8	4	11.5	3.83	TRUE
184	Vulindlela	Mpumuza (3)	63	4105	2008-02-22	4302	42	4	3	2.5	9.5	3.17	TRUE
186	Vulindlela	Shange (8)	10	4306	2008-02-25	4118	48	3.67	3.4	3	10.07	3.36	TRUE
187	Vulindlela	Shange (8)	14	4110	2008-03-05	4118	32	4.11	4.2	4	12.31	4.1	TRUE
188	Vulindlela	Shange (8)	14	4310	2008-03-05	4118	35	4.11	4.4	4	12.51	4.17	TRUE
189	Vulindlela	Esogodini (2)	40	4124	2008-03-14	4101	14	4.11	3.6	5	12.71	4.24	TRUE
190	Vulindlela	Mpande (6)	19	4309	2008-03-17	4106	7	5	5	5	15	5	TRUE
191	Vulindlela	Mpande (6)	21	4113	2008-03-18	4106	12	5	5		10	5	TRUE
192	Vulindlela	Esogodini (2)	04	4124	2008-03-19	4101	15	5	4.6	5	14.6	4.87	TRUE
138	Vulindlela	Mpumuza (3)	29	4307	2008-03-31	4302	49	3.2	4	4	11.2	3.73	TRUE
139	Vulindlela	Shange (8)	13	4310	2008-04-09	4118	36	4	4.4	4	12.4	4.13	TRUE
140	Vulindlela	Mpumuza (3)	63	4123	2008-04-11	4302	48	4	4	4	12	4	TRUE
141	Vulindlela	Shange (8)	52	4129	2008-04-15	4118	37	4.33	3.8	4	12.13	4.04	TRUE
142	Vulindlela	Mpumuza (3)	63	4307	2008-04-16	4302	39	4	4	5	13	4.33	TRUE
144	Vulindlela	Mpande (6)	22	4308	2008-04-18	4201	5	5	5	5	15	5	TRUE
143	Vulindlela	Mpande (6)	22	4309	2008-04-18	4201	8	5	5	5	15	5	TRUE
145	Vulindlela	Mpande (6)	21	4309	2008-04-22	4201	6	5	5	5	15	5	TRUE
193	Vulindlela	Mpande (6)	93	4309	2008-04-27	4201	11	5	5	5	15	5	TRUE
							AVG	4.58115	4.48558	3.7451	12.7398	4.46654

## Sheet: Vulind CM Y-3
Auto Number	Site	Community Name	Venue	Staff ID	Date of Evaluation	Evaluator	Session Length	CM - Basic Skills	CM - Provide Info	CM - Referrals	GRAND TOTAL	GRAND AVERAGE	Narrative
194	Vulindlela	Mpumuza (3)	45	4123	2008-05-07	4302	41	4	4	4	12	4	TRUE
195	Vulindlela	Mpumuza (3)	30	4307	2008-05-09	4302	32	4	4	5	13	4.33	FALSE
196	Vulindlela	Mpande (6)	08	4309	2008-05-16	4106	7	4.89	5	5	14.89	4.96	TRUE
197	Vulindlela	Mpande (6)	48	4308	2008-05-19	4106	13	5	5	5	15	5	TRUE
198	Vulindlela	Mpumuza (3)	24	4307	2008-05-20	4302	60	3.7	4	4	11.7	3.9	TRUE
199	Vulindlela	Shange (8)	01	4310	2008-05-22	4118	34	4.88	5	5	14.88	4.96	TRUE
200	Vulindlela	Shange (8)	53	4129	2008-05-23	4118	46	4.67	4.6	5	14.27	4.76	TRUE
201	Vulindlela	Mpumuza (3)	29	4307	2008-06-05	4302	34	4	4	4	12	4	TRUE
202	Vulindlela	Mpande (6)	19	4309	2008-06-09	4106	11	5	5	5	15	5	TRUE
203	Vulindlela	Shange (8)	59	4119	2008-06-11	4118	42	4.67	4.6	4	13.27	4.42	TRUE
204	Vulindlela	Mpande (6)	21	4308	2008-06-12	4106	13	5	5	5	15	5	TRUE
205	Vulindlela	Mpande (6)	09	4309	2008-06-18	4106	13	5	5	5	15	5	TRUE
206	Vulindlela	Mpumuza (3)	08	4105	2008-06-19	4302	31	4	4	4	12	4	TRUE
207	Vulindlela	Mpande (6)	74	4309	2008-06-19	4106	11	5	3.25	4	12.25	4.08	TRUE
208	Vulindlela	Shange (8)	62	4125	2008-06-19	4118	39	4.56	4.2	4	12.76	4.25	TRUE
210	Vulindlela	Esogodini (2)	04	4208	2008-06-20	4116	40	4.77	5	3	12.77	4.26	TRUE
209	Vulindlela	Esogodini (2)	04	4117	2008-06-20	4116	30	4.44	4.75	5	14.19	4.73	TRUE
211	Vulindlela	Esogodini (2)	84	4130	2008-06-23	4116	30	4.66	4.25	5	13.91	4.64	TRUE
212	Vulindlela	Mpumuza (3)	57	4114	2008-06-23	4302	29	4	4	4	12	4	TRUE
146	Vulindlela	Esogodini (2)	04	4117	2008-07-18	4116	20	5	5	4	14	4.67	TRUE
147	Vulindlela	Esogodini (2)	84	4130	2008-07-28	4116	15	4.42	4.5	5	13.92	4.64	TRUE
148	Vulindlela	Esogodini (2)	02	4208	2008-07-31	4116	20	4	4		8	4	TRUE
149	Vulindlela	Mpumuza (3)	57	4105	2008-08-04	4302	34	4	4	4	12	4	TRUE
150	Vulindlela	Esogodini (2)	04	4121	2008-08-05	4116	15	4	4	5	13	4.33	TRUE
151	Vulindlela	Shange (8)	14	4310	2008-08-05	4118	38	5	5	5	15	5	TRUE
153	Vulindlela	Shange (8)	86	4125	2008-08-06	4118	42	4.67	4.6	5	14.27	4.76	TRUE
152	Vulindlela	Mpumuza (3)	30	4123	2008-08-06	4302	38	4	4	4	12	4	TRUE
154	Vulindlela	Shange (8)	94	4306	2008-08-07	4118	46	4.33	4.2	5	13.53	4.51	TRUE
155	Vulindlela	Esogodini (2)	04	4208	2008-08-15	4116	20	3.88	4	4	11.88	3.96	TRUE
156	Vulindlela	Esogodini (2)	40	4128	2008-08-19	4116	20	4	4	5	13	4.33	TRUE
157	Vulindlela	Mpumuza (3)	63	4212	2008-08-22	4116	20	4	4	5	13	4.33	TRUE
159	Vulindlela	Mpande (6)	19	4113	2008-08-27	4106	45	5	5	5	15	5	FALSE
158	Vulindlela	Esogodini (2)	06	4208	2008-08-27	4116	25	4	4	4	12	4	TRUE
160	Vulindlela	Esogodini (2)	04	4121	2008-08-28	4116	20	3.88	3.2	4	11.08	3.69	TRUE
162	Vulindlela	Mpumuza (3)	30	4122	2008-09-03	4302	39	4	4	4	12	4	TRUE
161	Vulindlela	Mpumuza (3)	30	4212	2008-09-03	4116	20	3.11	1.6	2.5	7.21	2.4	TRUE
164	Vulindlela	Shange (8)	58	4310	2008-09-05	4118	32	5	4.6	5	14.6	4.87	TRUE
163	Vulindlela	Mpande (6)	19	4309	2008-09-05	4106	12	5	5	5	15	5	TRUE
165	Vulindlela	Shange (8)	52	4306	2008-09-06	4118	39	4.78	4.2	5	13.98	4.66	TRUE
167	Vulindlela	Mpumuza (3)	31	4123	2008-09-09	4302	38	4	4	4	12	4	TRUE
166	Vulindlela	Mpumuza (3)	24	4122	2008-09-09	4302	37	4	4	4	12	4	TRUE
168	Vulindlela	Mpande (6)	21	4309	2008-09-16	4106	15	5	5	5	15	5	TRUE
169	Vulindlela	Shange (8)	13	4125	2008-09-17	4118	31	4.56	4.6	5	14.16	4.72	TRUE
170	Vulindlela	Shange (8)	52	4119	2008-09-17	4118	27	4.89	4.8	5	14.69	4.9	TRUE
171	Vulindlela	Shange (8)	52	4110	2008-09-17	4118	32	4.67	4.4	4	13.07	4.36	TRUE
172	Vulindlela	Shange (8)	13	4310	2008-09-17	4118	28	4.78	4.8	5	14.58	4.86	TRUE
173	Vulindlela	Esogodini (2)	40	4208	2008-09-18	4116	20	4	5		9	4.5	TRUE
174	Vulindlela	Mpumuza (3)	83	4105	2008-09-21	4302	41	4	4	4	12	4	TRUE
175	Vulindlela	Mpumuza (3)	57	4307	2008-09-23	4302	45	4	4	4	12	4	TRUE
176	Vulindlela	Mpande (6)	93	4309	2008-09-28	4106	21	5	5	5	15	5	TRUE
177	Vulindlela	Mpande (6)	75	4113	2008-09-29	4106	15	5	5		10	5	TRUE
178	Vulindlela	Esogodini (2)	06	4128	2008-09-30	4116	15	4	4		8	4	TRUE
179	Vulindlela	Esogodini (2)	06	4130	2008-09-30	4116	20	4	4	5	13	4.33	TRUE
180	Vulindlela	Mpumuza (3)	57	4123	2008-10-06	4302	33	4	4	4	12	4	TRUE
181	Vulindlela	Mpumuza (3)	45	4114	2008-10-08	4302	34	4	4	4	12	4	TRUE
182	Vulindlela	Mpumuza (3)	57	4123	2008-10-10	4302	29	4	4	4	12	4	TRUE
213	Vulindlela	Mpande (6)	22	4113	2008-10-22	4106	12	5	5		10	5	TRUE
214	Vulindlela	Mpande (6)	20	4127	2008-10-28	4106	8	5	5	5	15	5	TRUE
216	Vulindlela	Shange (8)	16	4125	2008-10-30	4118	42	4.78	4.8	4	13.58	4.53	TRUE
215	Vulindlela	Esogodini (2)	65	4130	2008-10-30	4116	20	4	5	5	14	4.67	TRUE
218	Vulindlela	Shange (8)	10	4306	2008-10-31	4118	34	4.44	4.2	5	13.64	4.55	TRUE
217	Vulindlela	Esogodini (2)	02	4121	2008-10-31	4116	20	5	5	5	15	5	TRUE
219	Vulindlela	Esogodini (2)	37	4117	2008-11-04	4116	20	4	4	4	12	4	TRUE
221	Vulindlela	Mpumuza (3)	63	4307	2008-11-05	4302	39	4	4	4	12	4	TRUE
220	Vulindlela	Mpumuza (3)	63	4105	2008-11-05	4302	33	4	4	4	12	4	TRUE
222	Vulindlela	Mpande (6)	18	4213	2008-11-10	4106	12	5	5		10	5	TRUE
223	Vulindlela	Mpumuza (3)	63	4123	2008-11-11	4302	31	4	4	4	12	4	TRUE
224	Vulindlela	Mpumuza (3)	28	4114	2008-11-12	4302	33	4	4	4	12	4	TRUE
225	Vulindlela	Esogodini (2)	02	4208	2008-11-17	4119	20	4.11	4.4	5	13.51	4.5	TRUE
226	Vulindlela	Esogodini (2)	04	4130	2008-11-18	4119	20	4.11	4	5	13.11	4.37	TRUE
227	Vulindlela	Esogodini (2)	06	4121	2008-11-20	4119	23	3.67	3.4	4	11.07	3.69	FALSE
228	Vulindlela	Mpumuza (3)	57	4105	2008-11-24	4116	15	4	5	5	14	4.67	TRUE
229	Vulindlela	Mpumuza (3)		4123	2008-11-24	4116	20	5	3	2.5	10.5	3.5	TRUE
231	Vulindlela	Mpande (6)	48	4127	2008-11-25	4106	8	5	5	5	15	5	TRUE
230	Vulindlela	Mpumuza (3)	30	4122	2008-11-25	4116	15	4	3	5	12	4	TRUE
232	Vulindlela	Shange (8)	64	4125	2008-11-26	4118	26	4.22	4	4	12.22	4.07	TRUE
234	Vulindlela	Shange (8)	14	4310	2008-11-27	4118	28	4.67	4.6	4	13.27	4.42	TRUE
233	Vulindlela	Shange (8)	14	4306	2008-11-27	4118	32	3.89	3.6	4	11.49	3.83	TRUE
235	Vulindlela	Shange (8)	53	4306	2008-12-03	4118	28	4.11	4	4	12.11	4.04	TRUE
236	Vulindlela	Mpande (6)	93	4123	2008-12-07	4307	39	4	4	4	12	4	TRUE
237	Vulindlela	Mpande (6)	93	4309	2008-12-07	4106	12	5	5	5	15	5	TRUE
238	Vulindlela	Mpande (6)	93	4312	2008-12-07	4106	11	5	5	5	15	5	TRUE
239	Vulindlela	Esogodini (2)	37	4311	2009-01-21	4119	15	3.33	3	4	10.33	3.44	TRUE
240	Vulindlela	Shange (8)	58	4310	2009-01-27	4118	46	4	4.2	4	12.2	4.07	TRUE
241	Vulindlela	Mpumuza (3)	28	4105	2009-02-02	4109	15	5	5	5	15	5	TRUE
242	Vulindlela	Mpumuza (3)	57	4123	2009-02-04	4109	45	4	4	4	12	4	TRUE
245	Vulindlela	Mpande (6)	21	4312	2009-02-05	4106	12	5	5	5	15	5	TRUE
244	Vulindlela	Mpande (6)	42	4309	2009-02-05	4106	18	4.67	4.6	4	13.27	4.42	TRUE
243	Vulindlela	Mpumuza (3)	45	4307	2009-02-05	4109	30	4	4	4	12	4	FALSE
246	Vulindlela	Esogodini (2)	04	4208	2009-02-06	4119	15	4	4.6	4	12.6	4.2	TRUE
247	Vulindlela	Esogodini (2)	36	4121	2009-02-10	4119	12	3.78	3.8	4	11.58	3.86	TRUE
248	Vulindlela	Mpande (6)	09	4312	2009-02-12	4106	8	5	5	5	15	5	TRUE
249	Vulindlela	Esogodini (2)	84	4311	2009-02-24	4119	15	4	3.6	4	11.6	3.87	TRUE
250	Vulindlela	Shange (8)	47	4306	2009-02-25	4118	31	3.33	3.4	4	10.73	3.58	TRUE
252	Vulindlela	Shange (8)	14	4310	2009-02-26	4118	38	4.11	4.6	5	13.71	4.57	TRUE
251	Vulindlela	Mpumuza (3)	24	4307	2009-02-26	4109	25	4.22	4.6	4	12.82	4.27	TRUE
253	Vulindlela	Mpumuza (3)	28	4105	2009-03-03	4109	28	4.67	4.6	5	14.27	4.76	TRUE
254	Vulindlela	Esogodini (2)	85	4131	2009-03-09	4119	15	3.33	3.2	3	9.53	3.18	TRUE
256	Vulindlela	Mpande (6)	20	4309	2009-03-10	4106	4	5	5	5	15	5	TRUE
255	Vulindlela	Mpumuza (3)	28	4123	2009-03-10	4109	25	4.44	4.2	4	12.64	4.21	TRUE
257	Vulindlela	Mpande (6)	19	4312	2009-03-11	4106	12	5	4	3	12	4	TRUE
258	Vulindlela	Esogodini (2)	16	4311	2009-03-12	4119	15	3.67	3.75	4	11.42	3.81	TRUE
259	Vulindlela	Mpumuza (3)	27	4123	2009-03-30	4109	20	4	3.8	3	10.8	3.6	TRUE
260	Vulindlela	Mpumuza (3)	27	4307	2009-03-30	4109	27	3.89	3.8	3	10.69	3.56	TRUE
263	Vulindlela	Shange (8)	26	43	2009-04-02	4118	38	3.56	4	4	11.56	3.85	TRUE
262	Vulindlela	Mpande (6)	48	4107	2009-04-02	4106	13	5	5	5	15	5	TRUE
261	Vulindlela	Mpande (6)	48	4312	2009-04-02	4106	28	5	5	5	15	5	TRUE
264	Vulindlela	Shange (8)	95	4310	2009-04-03	4118	42	4.44	4.6	5	14.04	4.68	TRUE
265	Vulindlela	Esogodini (2)	04	4311	2009-04-06	4119	12	3.33	3.6	4	10.93	3.64	TRUE
266	Vulindlela	Esogodini (2)	65	4311	2009-04-07	4119	10	3.56	3.6	4	11.16	3.72	TRUE
267	Vulindlela	Shange (8)	58	4310	2009-04-08	4118	42	4.33	4.6	4	12.93	4.31	TRUE
268	Vulindlela	Esogodini (2)	06	4311	2009-04-15	4119	10	3.78	4.4	5	13.18	4.39	TRUE
269	Vulindlela	Mpumuza (3)	57	4105	2009-04-15	4109	27	4	3.8	4	11.8	3.93	TRUE
							AVG	4.33319	4.28761	4.37383	12.7624	4.33513

## Sheet: Vulind VCT Y-1
AutoNumber	Site	Community Name	Venue	Counselor ID	Date of Evaluation	Evaluator	Session Length	Pre Test or Post Test	Individual or Couple	A - Basic Skills	B - Introduction	C - Risk Assessment	D - Reducing Risk	E - HIV Test Preparation	F - Giving HIV Test Result	G - Risk Reduction Plan	H -Id Support for RR Plan	I - Negotiate Disclosure and Partner Referral	J - Id Source of Support and Referrals	GRAND TOTAL	GRAND AVERAGE	Narrative Comments
39	Vulindlela	Mpumuza (3)	29	4109	2006-03-10	4109	73	both		4.77	5	4	4	3.58	4.17	4	4	4	5	42.44	4.24	TRUE
34	Vulindlela	Mpumuza (3)	13	4109	2006-04-11	4102	60	both	Individual	4.77	4.57	3.78	4	4.08	3.67	3	4	3.57	5	39.58	3.9	TRUE
1	Vulindlela	Esogodini (2)	05	4111	2006-05-26	4101	59	both	N/A	4.42	4.57	4	2.67	4.9	4.5	3.38	3.5	5	4.67	41.6	4.16	TRUE
2	Vulindlela	Esogodini (2)	04	4106	2006-06-10	4101	N/A	both	Individual	4.77	5	4.5	4.14	4.9	4.4	3.78	4	4.5	0	39.99	4.44	TRUE
3	Vulindlela	Esogodini (2)	07	4111	2006-06-11	4101	58	both	Individual	4.92	4.57	4.38	4.4	4.83	4.5	4.63	4.5	3.83	5	45.55	4.56	TRUE
5	Vulindlela	Shange (8)	10	4110	2006-06-16	4101	63	both	N/A	4.5	5	4.75	3.25	4.91	4.33	4.11	4.5	5	5	45.35	4.54	TRUE
4	Vulindlela	Shange (8)	10	4107	2006-06-16	4101	N/A	pre-test	N/A	4.75	5	4.56	4.71	4.92	0	3.88	5	4.57	5	42.38	4.71	TRUE
7	Vulindlela	Mpumuza (3)	30	4109	2006-06-26	4102	65	both	N/A	5	4.29	4.5	4.78	4.82	4.67	3.89	4	4.57	4.6	45.11	4.51	TRUE
6	Vulindlela	Esogodini (2)	04	4108	2006-06-26	4101	51	pre-test	N/A	4.73	5	4.38	5	5						24.1	4.82	TRUE
8	Vulindlela	Mpumuza (3)	N/A	4105	2006-06-29	4102	N/A	pre-test	Individual	4.69	4.29	4.13	3.89	4.58						21.58	4.32	TRUE
9	Vulindlela	Mpumuza (3)	28	4207	2006-06-29	4102	35	pre-test	Individual	5	5	4.38	4.33	4.5						23.21	4.64	TRUE
10	Vulindlela	Shange (8)	11	4103	2006-07-04	4102	60	both	Individual	4.69	4.43	4.75	4	4.82	4.83	4.5	4.25	4.67	4.5	45.44	4.54	TRUE
11	Vulindlela	Shange (8)	11	4105	2006-07-04	4102	65	both	N/A	5	4.86	4.56	4.33	4.67	4.67	4.22	4.25	4.33	5	45.88	4.59	TRUE
12	Vulindlela	Esogodini (2)	36	4107	2006-07-10	4101	69	pre-test	N/A	4.08	5	3.38	4.13	5						21.58	4.32	TRUE
13	Vulindlela	Mpande (6)	20	4108	2006-07-17	4101	25	post-test	N/A						5	5	5	5	0	20	5	TRUE
14	Vulindlela	Mpande (6)	18	4106	2006-07-20	4101	25	post-test	Individual						3.67	3.56	3.25	3.67	4.2	18.34	3.67	TRUE
15	Vulindlela	Mpande (6)	34	4104	2006-07-21	4101	75	both	Individual	3.92	4.43	3.14	1.75	3.44	4.2	3.56	2.75	3.71	4.2	34.1	3.41	TRUE
16	Vulindlela	Esogodini (2)	36	4111	2006-07-24	4101	30	post-test	N/A	4.75					4.33	0	4.5	3.86	5	22.44	4.49	TRUE
17	Vulindlela	Mpumuza (3)	28	4109	2006-07-28	4102	90	both	Couple	4.85	5	4.88	4.63	5	4.6	4.78	5	4.71	5	48.44	4.84	TRUE
18	Vulindlela	Shange (8)	13	4106	2006-08-07	4102	30	pre-test	Individual	4.92	5	4.83	5	5						24.76	4.95	TRUE
19	Vulindlela	Shange (8)	13	4110	2006-08-07	4102	N/A	post-test	Individual						5	4.89	5	5	5	24.89	4.98	TRUE
20	Vulindlela	Shange (8)	30	4109	2006-08-14	4102	64	both	N/A	5	5	5	4.78	5	4.33	5	5	4.14	5	48.25	4.83	TRUE
21	Vulindlela	Mpande (6)	20	4108	2006-08-21	4101	90	both	N/A	4.54	5	4.25	3.86	4.6	5	4.71	4	3.67	5	44.63	4.46	TRUE
22	Vulindlela	Mpande (6)	18	4107	2006-08-24	4101	64	both	Individual	4.54	5	4.25	5	4.83	4.33	4.78	5	4.17	5	46.9	4.69	TRUE
23	Vulindlela	Mpande (6)	18	4108	2006-08-24	4101	10	pre-test	Individual	5	5	5								15	5	TRUE
24	Vulindlela	Shange (8)	10	4110	2006-08-24	4101	16	pre-test	Individual	4.15	5	4.89	3.13	4.91						22.08	4.42	TRUE
25	Vulindlela	Shange (8)	99	4109	2006-08-25	4101	50	both	Individual	4.33	4.14	3	2.75	4.64	2.67	2.22	5	4.17	5	37.92	3.79	TRUE
26	Vulindlela	Mpumuza (3)	13	4109	2006-09-11	4102	60	both	Individual	4.77	4.57	3.78	4	4.08	3.69	3	4	3.57	5	43.04	3.9	TRUE
27	Vulindlela	Mpumuza (3)	29	4105	2006-09-14	4102	60	both	N/A	4.46	4.57	3.89	3.56	3.58	3.33	3	3	3.14	5	37.1	3.7	TRUE
28	Vulindlela	Mpande (6)	23	4111	2006-09-16	4101	N/A	post-test	Couple						5	5		1	5	16	4	TRUE
36	Vulindlela	Mpande (6)	23	4111	2006-09-16	4101		post-test	Couple						0	5	5	0	1	16	4	TRUE
29	Vulindlela	Mpumuza (3)	27	4110	2006-09-18	4102	62	both	N/A	4.69	5	3.8	3.67	4.08	3	3	4.5	3	5	39.74	3.97	TRUE
30	Vulindlela	Mpande (6)	23	4106	2006-09-25	4101	25	post-test	Individual						3.17	3.67	2.75	4.2		13.07	3.95	TRUE
38	Vulindlela	Mpande (6)	23	4106	2006-09-25	4101	25	post-test	Individual						3.17	3.67	2.75	4.2		13	3.27	TRUE
31	Vulindlela	Mpumuza (3)	29	4109	2006-10-03	4102	73	both	N/A	4.77	5	4	4	3.5	4.17	4	4	4	5	42.44	4.24	TRUE
33	Vulindlela	Esogodini (2)	06	4107	2006-10-05	4101	175	post-test	Individual						5	4.11	5	5	5	24.11	4.82	TRUE
32	Vulindlela	Esogodini (2)	06	4106	2006-10-05	4101	50	pre-test	N/A	3.92	5	3.67	2.89	3.64						24.11	3.82	TRUE
44	Vulindlela	N/A	N/A	4111	2006-10-23	4101	4.54	N/A	N/A	4.54	4	5	4	4.8	5	5	5	3.86	5	46.2	4.62	FALSE
43	Vulindlela	N/A	N/A	4109	2006-10-23	4102	N/A	N/A	N/A	5	5	5	3.86	4.08	4.33	3.78	3.75	3.67	5	43.47	4.35	FALSE
42	Vulindlela	N/A	N/A	4102	2006-10-23	4102	N/A	N/A	N/A	5	4.86	4.63	3.89	5	3.67	4.33	4	4.33	5	44.7	4.47	FALSE
46	Vulindlela	N/A	N/A	4110	2006-10-26	4102	N/A	N/A	N/A	4.69	5	3.78	2.88	3.83	4.33	4	0	3.67	5	37.3	4.14	FALSE
45	Vulindlela	N/A	N/A	4108	2006-10-26	4102	N/A	N/A	N/A	4.77	5	4.5	3.89	4.42	4.5	4.44	4.5	4.2	5	45.22	4.52	FALSE
48	Vulindlela	N/A	N/A	4110	2006-11-02	4102	N/A	N/A	N/A	5	5	3.78	3.86	3.92	4	3.67	5	4.17	5	43.38	4.34	FALSE
47	Vulindlela	N/A	N/A	4106	2006-11-02	4102	N/A	N/A	N/A	4.92	5	3.67	4.43	3.5	3.83	3.89	4.5	5	5	43.74	4.37	FALSE
49	Vulindlela	N/A	N/A	4106	2006-11-06	4106	N/A	N/A	N/A	4.85	5	4.56	4.67	4.83	4.67	4.78	4.25	4.5	5	47.1	4.71	FALSE
50	Vulindlela	N/A	N/A	4109	2006-11-07	4102	N/A	N/A	N/A	5	5	4.13	4.56	4.42	4	4.11	4.75	3.67	4.33	43.96	4.4	FALSE
51	Vulindlela	N/A	N/A	4108	2006-11-09	4102	N/A	N/A	N/A	5	5	5	4.56	4.58	4.67	4.89	5	4.83	5	48.53	4.85	FALSE
53	Vulindlela	Mpumuza (3)	45	4109	2006-11-27	4103	80	both	Individual	4.23	5	4.33	3.88	5	4.83	4.67	5	4.33	4.33	45.61	4.56	TRUE
52	Vulindlela	Mpumuza (3)	45	4108	2006-11-27	4102	65	both	Individual	5	5	4.22	4.11	5	4.33	4.33	5	3.75	5	45.75	4.58	TRUE
54	Vulindlela	Mpumuza (3)	30	4110	2006-11-28	4102	72	both	Individual	4.92	5	4	3.67	4.33	4	4.11	5	3.5	5	43.53	4.35	TRUE
55	Vulindlela	Mpumuza (3)	30	4105	2007-02-12	4206	62	both	Individual	3.85	4	3.75	3.67	3.67	4	3	3	3	4.2	36.96	3.7	TRUE
56	Vulindlela	Mpumuza (3)	45	4109	2007-02-13	4102	48	both	Individual	4.31	4.57	4.11	4	3.75	3.5	3.22	5	3.43	4.17	40.06	4.01	TRUE
57	Vulindlela	Mpumuza (3)	31	4114	2007-02-16	4102	101	both	Individual	2.85	3.43	2.5	1.78	2.5	2.33	2.22	3	2.33	2.67	25.61	2.56	TRUE
59	Vulindlela	Esogodini (2)	07	4208	2007-02-23	4204	20	pre-test	Individual	4.62	4.86	4.33	4.33	4.64						22.78	4.56	TRUE
58	Vulindlela	Mpande (6)	49	4211	2007-02-23	4205	55	both	Individual	3.08	3.33	3	2.44	3.09	3	2.56	2.75	2.43	3.25	28.93	2.89	TRUE
60	Vulindlela	Shange (8)	13	4119	2007-02-27	4203	64	both	Individual	3.38	4.14	3.56	2.44	3.5	3.67	2.11	4	2.57	2.67	32.04	3.2	TRUE
61	Vulindlela	Mpumuza (3)	41	4114	2007-03-01	4102	53	both	Individual	2.85	5	2.88	1.33	2.92	1.83	1	3	2.5	3	26.3	2.63	TRUE
62	Vulindlela	Shange (8)	12	4108	2007-03-02	4203	54	both	Individual	4.85	5	5	5	4.92	5	5	5	5	5	49.76	4.98	TRUE
63	Vulindlela	Mpande (6)	34	4107	2007-03-05	4205	65	both	Individual	3.54	3.67	3.89	3.75	3.09	3	2.67	3.5	3	2.8	32.9	3.29	TRUE
64	Vulindlela	Esogodini (2)	04	4117	2007-03-05	4204	90	both	Individual	3.77	3.29	4	2.89	3.42	3.67	3.44	1.5	2.5	2.17	30.64	3	TRUE
67	Vulindlela	Mpande (6)	18	4310	2007-03-06	4106	45	both	Individual	4.38	4.29	3.33	3.44	4.36	4.67	5	0	4	4.17	37.65	3.76	TRUE
65	Vulindlela	Mpande (6)	22	4211	2007-03-08	4205	70	both	Individual	3.46	3.5	2.88	3	2.91	2.67	2.33	2.75	3	3	29.5	2.95	TRUE
70	Vulindlela	Mpumuza (3)	57	4206	2007-03-20	4102	45	both	Individual	4.85	5	4.22	4.88	4.92	5	4.75	5	4.67	5	48.28	4.83	TRUE
69	Vulindlela	Mpumuza (3)	57	4206	2007-03-20	4102	45	both	Individual	4.85	5	4.22	4.88	4.92	5	4.75	5	4.67	5	48.28	4.83	TRUE
68	Vulindlela	Mpumuza (3)	57	4109	2007-03-20	4206	62	both	Individual	4	4.57	4.17	3.86	4.08	3.67	3.56	4	3	4.5	39.4	3.94	TRUE
71	Vulindlela	Mpumuza (3)	31	4105	2007-03-21	4206	68	both	Individual	3.15	3.29	3.5	3.11	3.25	4.4	0	0	3	2.67	25.37	2.54	TRUE
72	Vulindlela	Shange (8)	12	4110	2007-03-21	4203	72	both	Individual	5	5	5	4.88	5	5	4.67	5	5	4	48.54	4.85	TRUE
73	Vulindlela	Mpande (6)	22	4205	2007-03-26	4106	37	both	Individual	4.31	4.14	4.5	4.5	4.18	4.33	4.33	3.75	4	4.33	42.38	4.24	TRUE
78	Vulindlela	Mpumuza (3)	30	4114	2007-04-02	4206	41	pre-test	Individual	3	2.86	2.5	3.11	3.17						14.63	2.93	TRUE
77	Vulindlela	Shange (8)	53	4119	2007-04-02	4118	69	both	Individual	3.07	4.14	3.33	2.89	3.67	2.83	3	2.5	3	2.4	30.84	3.08	TRUE
76	Vulindlela	Mpumuza (3)	30	4114	2007-04-02	4206	55	both	Individual	3.23	3.43	3.38	3.13	3.08	2.83	3.67	3.5	3.17	3.4	32.81	3.27	TRUE
75	Vulindlela	Shange (8)	53	4110	2007-04-02	4118	65	both	Individual	3.38	4	3.13	3.22	3.55	3.6	3.89	3.5	4.17	3.4	35.83	3.58	TRUE
74	Vulindlela	Mpumuza (3)	30	4105	2007-04-02	4102	58	both	Individual	4.77	5	3.67	4.67	4.83	3.83	4.67	5	0	5	41.44	4.6	TRUE
79	Vulindlela	Shange (8)	12	4108	2007-04-03	4118	62	both	Individual	3.85	4.17	3.22	3.86	3.55	3.6	3.67	4	3.5	3.83	37.24	3.72	TRUE
83	Vulindlela	Mpumuza (3)	45	4109	2007-04-04	4102	54	both	Individual	4.85	5	5	5	4.75	4.33	5	5	0	5	43.93	4.88	TRUE
80	Vulindlela	Mpumuza (3)	45	4114	2007-04-04	4206	60	both	Individual	3.46	3.86	3.38	3	3.83	3.5	2.78	3	3.33	4.2	34.34	3.43	TRUE
82	Vulindlela	Mpumuza (3)	45	4109	2007-04-04	4102	54	both	Individual	4.85	5	5	5	4.75	4.33	5	5	5	5	43.93	4.88	TRUE
81	Vulindlela	Mpumuza (3)	45	4206	2007-04-04	4102	32	pre-test	Individual	5	5	4.56	4.5	4.83						23.89	4.78	TRUE
88	Vulindlela	Esogodini (2)	06	4205	2007-04-10	4101	31	pre-test	Individual	4.85	5	4.5	3.63	4.33						22.3	4.46	TRUE
87	Vulindlela	Esogodini (2)	06	4208	2007-04-10	4101	35	pre-test	Individual	4.62	4.43	4.11	4.67	4.82						22.64	4.53	TRUE
84	Vulindlela	Mpande (6)	48	4107	2007-04-10	4205	55	both	Individual	4.23	3.71	3.67	3.89	3.42	2.57	1.78	2.5	1.57	3.17	30.5	3.05	TRUE
86	Vulindlela	Esogodini (2)	06	4117	2007-04-10	4101	20	post-test	Individual						4.33	4.22	5	4	3.6	21.16	4.23	TRUE
89	Vulindlela	Mpande (6)	23	4211	2007-04-11	4106	45	both	Individual	4.15	3.86	3.33	3.63	4.09	3.83	3.78	3.75	4.43	4.17	39.02	3.9	TRUE
90	Vulindlela	Mpande (6)	34	4106	2007-04-13	4205	42	both	Individual	3.77	4.17	3.67	3.89	3.75	3.83	3.33	4	0	3.75	34.16	3.8	TRUE
92	Vulindlela	Mpumuza (3)	57	4114	2007-04-17	4206	62	both	Individual	3.54	3.43	3.33	3.13	3.58	3.17	3.56	3.5	2.5	4.33	34.06	3.41	TRUE
93	Vulindlela	Mpumuza (3)	57	4207	2007-04-17	4206	30	pre-test	Individual	3.77	3.86	3.38	3.63	4.5						19.13	3.83	TRUE
95	Vulindlela	Shange (8)	12	4119	2007-04-20	4118	61	both	Individual	3.15	3	3.33	3.11	3.54	3.17	2.89	3.75	3.33	3.5	32.78	3.28	TRUE
94	Vulindlela	Shange (8)	12	4108	2007-04-20	4118	23	post-test	Individual	3.62					3.5	3.89	3.75	3.5	3.4	20.65	3.44	TRUE
97	Vulindlela	Esogodini (2)	04	4117	2007-04-23	4101		post-test	Individual						5	5	5	3	5	23	4.6	TRUE
98	Vulindlela	Mpande (6)	22	4211	2007-04-23	4106	48	both	Individual	4.23	3.29	3.67	3.33	3.5	3.86	3.89	4.75	4.14	3.17	36.82	3.68	TRUE
96	Vulindlela	Esogodini (2)	04	4116	2007-04-23	4101	50	both	Individual	4.77	4.57	4	4.57	4.73	2.83	4.56	4	4.33	3.75	42.11	4.21	TRUE
99	Vulindlela	Esogodini (2)	04	4305	2007-04-23	4101	50	both	Individual	4.69	3	4.63	5	4.82	5	4.13	3.5	4.67	3.75	44.18	4.42	TRUE
100	Vulindlela	Mpande (6)	51	4211	2007-04-26	4106	104	both	Individual	5	4.43	3.78	3.56	3.67	3.29	0	0	4.57	4.17	32.45	4.06	TRUE
									AVG	4.36831	4.48691	4.03012	3.84387	4.2175	3.89278	3.74253	3.90385	3.64608	4.18727	34.6006	4.1243

## Sheet: Vulind VCT Y-2
AutoNumber	Site	Community Name	Venue	Counselor ID	Date of Evaluation	Evaluator	Session Length	Pre Test or Post Test	Individual or Couple	A - Basic Skills	B - Introduction	C - Risk Assessment	D - Reducing Risk	E - HIV Test Preparation	F - Giving HIV Test Result	G - Risk Reduction Plan	H -Id Support for RR Plan	I - Negotiate Disclosure and Partner Referral	J - Id Source of Support and Referrals	GRAND TOTAL	GRAND AVERAGE	Narrative Comments
66	Vulindlela	Esogodini (2)	04	4116	2007-05-03	4101	40	pre-test	Individual	3.92	3.57	3.67	3.71	4.58						19.46	3.89	TRUE
101	Vulindlela	Shange (8)	10	4119	2007-05-10	4118	54	both	Individual	3.77	4.5	3.5	3.78	4.08	4.4	4.11	3.75	4.5	4	40.39	4.04	TRUE
102	Vulindlela	Shange (8)	13	4304	2007-05-11	4118	60	both	Individual	3.23	3.57	2.89	3.22	3.82	3.2	3	3.5	3.17	2.5	32.1	3.21	TRUE
103	Vulindlela	Esogodini (2)	04	4116	2007-05-14	4101	61	both	Individual	4	3.57	5	3.17	4.82	4	4.67	5	3.6	0	37.82	4.2	TRUE
104	Vulindlela	Esogodini (2)	37	4305	2007-05-15	4101	15	both	Individual						4.33	4.5	4.25	5	5	23.08	4.62	TRUE
105	Vulindlela	Mpande (6)	34	4211	2007-05-16	4106	53	both	Individual	4.46	4.43	3.56	3.22	4.5	4.14	3.89	3.5	3.86	4.5	40.06	4.01	TRUE
106	Vulindlela	Mpande (6)	51	4107	2007-05-17	4106	53	both	Individual	4.85	4.43	4.5	3.56	4.58	4.33	5	3.5	4.67	3.33	42.75	4.28	TRUE
107	Vulindlela	Mpumuza (3)	57	4105	2007-05-22	4206	55	both	Individual	4	3	4.13	4.33	5	3.33	3.33	4.5	3.43	5	40.05	4.01	TRUE
108	Vulindlela	Mpumuza (3)	57	4207	2007-05-22	4206	100	both	Individual	4.08	3.71	4.38	3.88	3.67	3.5	3.67	5	3.5	5	40.39	4.04	TRUE
109	Vulindlela	Mpande (6)	48	4106	2007-05-29	4201	74	both	Individual	4	4.57	3.44	3.5	3.08	2.86	0	0	3.5	0	24.95	3.56	TRUE
110	Vulindlela	Shange (8)	58	4304	2007-06-12	4118	46	both	Individual	3.92	3.86	3.22	3.89	4	3	3.67	4.25	3.67	4.75	38.23	3.82	TRUE
111	Vulindlela	Mpumuza (3)	45	4114	2007-06-14	4206	78	both	Individual	3.31	4.5	3.14	3.56	3.67	3.6	3.22	3.75	3	5	36.75	3.68	TRUE
112	Vulindlela	Mpumuza (3)	45	4302	2007-06-14	4206	62	both	Individual	3.38	3.29	3	2.89	3.58	3.67	3.56	3.5	3.5	3.8	34.17	3.42	TRUE
113	Vulindlela	Mpande (6)	48	4114	2007-06-19	4106	47	both	Individual	4.69	3.71	3.78	2.83	4.45	3.75	3.13	2.5	4.2	3.67	36.71	3.67	TRUE
114	Vulindlela	Shange (8)	59	4119	2007-06-28	4118	46	both	Individual	4	4.43	3.75	3.78	4.42	3.83	3.78	4	3.83	3.75	39.57	3.96	TRUE
116	Vulindlela	Esogodini (2)	40	4208	2007-07-05	4101	55	both	Individual	4.23	4.43	5	4.44	5	4.83	4.67	5	4.5	5	47.1	4.71	TRUE
115	Vulindlela	Esogodini (2)	40	4117	2007-07-05	4101	32	pre-test	Individual	4.54	5	4.44	4.63	5						23.61	4.72	TRUE
117	Vulindlela	Esogodini (2)	04	4116	2007-07-06	4101	20	post-test	Individual						4.67	4.86	5	5	5	24.53	4.9	TRUE
119	Vulindlela	Shange (8)	61	4110	2007-07-07	4102	56	both	Individual	5	5	5	4.5	5	4.33	5	5	5	5	48.83	4.88	TRUE
118	Vulindlela	Shange (8)	61	4108	2007-07-07	4102	15	post-test	Individual	5					4.33	5	5	5	5	29.33	4.89	TRUE
121	Vulindlela	Mpumuza (3)	63	4109	2007-07-24	4106	68	both	Individual	3.92	4.71	3	2.88	3.9	3.33	3	3	2.71	4.8	35.26	3.53	TRUE
120	Vulindlela	Shange (8)	58	4118	2007-07-24	4203	103	both	Individual	4.85	5	4.67	5	5	5	5	5	5	5	49.52	4.95	TRUE
122	Vulindlela	Mpumuza (3)	30	4114	2007-07-25	4106	55	both	Individual	4.15	3.71	3.56	2.5	4.09	3.83	3.13	4.25	4.17	4	37.39	3.74	TRUE
124	Vulindlela	Mpumuza (3)	57	4114	2007-07-26	4204	20	post-test	Individual						5	4.88	3	3	5	20.88	4.18	TRUE
125	Vulindlela	Shange (8)	59	4119	2007-07-26	4203	87	both	Individual	4.69	5	4.25	4.67	5	5	5	5	5	5	48.61	4.86	TRUE
126	Vulindlela	Shange (8)	51	4302	2007-07-26	4203	42	both	Individual	4.85	5	4.75	5	5	5	5	5	5	5	49.6	4.96	TRUE
123	Vulindlela	Mpumuza (3)	57	4105	2007-07-26	4204	30	pre-test	Individual	4.77	4.71	4.44	4.75	4.4						23.07	4.61	TRUE
127	Vulindlela	Mpumuza (3)	63	4302	2007-07-27	4204	60	both	Individual	4.75	4.86	4.5	1	3.92	5	3.88	4	0	5	36.91	4.1	TRUE
128	Vulindlela	Mpande (6)	22	4119	2007-07-30	4106	29	pre-test	Individual	3.54	3.29	3.25	2.71	4						16.79	3.36	TRUE
129	Vulindlela	Esogodini (2)	66	4116	2007-07-31	4101	50	pre-test	Individual	5	5	4.13	4.63	5						23.76	4.75	TRUE
130	Vulindlela	Esogodini (2)	66	4117	2007-07-31	4101	10	post-test	Individual	5					5	5	5	5	2.5	27.5	4.58	TRUE
131	Vulindlela	Esogodini (2)	66	4305	2007-07-31	4101	10	post-test	Individual	4.89					5	3.86	3.5	5	5	27.25	4.54	TRUE
132	Vulindlela	Mpande (6)	20	4107	2007-08-01	4106	28	pre-test	Individual	4.25	3.83	3.44	2.88	3.8					4	22.2	3.7	TRUE
133	Vulindlela	Mpande (6)	34	4106	2007-08-03	4201	41	pre-test	Individual	4.85	5	4.88	4.56	4.64					0	23.93	4.79	TRUE
138	Vulindlela	Shange (8)	59	4304	2007-08-08	4102	15	post-test	Individual	5					5	5	5	0	5	25	5	TRUE
134	Vulindlela	Shange (8)	59	4108	2007-08-08	4118	25	post-test	Individual	4.85					4.6	4.78	5	4.83	4.75	28.81	4.8	TRUE
135	Vulindlela	Shange (8)	59	4110	2007-08-08	4102	27	pre-test	Individual	5	5	4.63	4.56	5						24.19	4.84	TRUE
136	Vulindlela	Shange (8)	59	4118	2007-08-08	4203	32	post-test	Individual	5					5	4.67	3.5	3.29	5	26.46	4.41	TRUE
137	Vulindlela	Shange (8)	59	4119	2007-08-08	4203	15	post-test	Individual	4.58					4.5	5	4	5	5	28.08	4.68	TRUE
139	Vulindlela	Mpande (6)	52	4126	2007-08-13	4106	40	both		3.83	2.5	3	2.5	2.91	2.33	2.44	2.25	2.5	2.5	26.76	2.68	TRUE
140	Vulindlela	Mpande (6)	19	4127	2007-08-13	4201	61	both	Individual	3.23	2.83	3.13	2	3.18	1.29	3.5	1.5	1.57	1.67	23.9	2.39	TRUE
141	Vulindlela	Mpande (6)	19	4126	2007-08-14	4106	40	both	Individual	4.42	2.86	2.88	2.38	3.09	3.4	2.57	3.25	2.33	3.33	30.51	3.05	TRUE
142	Vulindlela	Esogodini (2)	67	4116	2007-08-15	4101	45	post-test	Individual	5					4.57	4.67	5	5	5	29.24	4.87	TRUE
143	Vulindlela	Esogodini (2)	67	4117	2007-08-15	4101	55	pre-test	Individual	5	5	4.5	4.75	5						24.25	4.85	TRUE
144	Vulindlela	Esogodini (2)	67	4208	2007-08-15	4101	28	post-test	Individual	5					5	5	4	4.83	5	28.83	4.81	TRUE
146	Vulindlela	Esogodini (2)	35	4305	2007-08-16	4101	62	pre-test	Individual	4.46	5	4.56	4.5	5						23.52	4.7	TRUE
145	Vulindlela	Esogodini (2)	35	4204	2007-08-16	4101	50	post-test	Individual	4.25					4.71	4.63	5	4.57	5	28.16	4.69	TRUE
147	Vulindlela	Mpande (6)	74	4126	2007-08-16	4106	50	both	Individual	3.83	3.33	2.44	2.75	3	3.5	2	2	3.6	4	30.45	3.05	TRUE
148	Vulindlela	Mpumuza (3)	82	4212	2007-08-22	4302	46	both	Individual	2.38	3.29	2.67	2.78	3.08	2.14	3.5	3	2.86	2.33	28.03	2.8	TRUE
149	Vulindlela	Mpumuza (3)	81	4109	2007-08-23	4302	43	both	Individual	4.54	4.86	4.89	5	4.92	5	5	5	5	4.33	48.54	4.85	TRUE
150	Vulindlela	Mpumuza (3)	81	4114	2007-08-23	4302	42	both	Individual	4.38	4.24	4.78	4.89	4.83	5	4.89	5	4.86	5	47.77	4.78	TRUE
151	Vulindlela	Shange (8)	62	4304	2007-08-23	4203	45	both	Individual	4.69	5	4.63	4.67	4.83	3.57	4.33	5	5	5	46.72	4.67	TRUE
152	Vulindlela	Mpande (6)	71	4127	2007-08-27	4106	52	both	Individual	3	2.86	2.14	1.63	2.45	2.5	2.43	2.75	2.67	2.67	25.1	2.51	TRUE
153	Vulindlela	Esogodini (2)	66	4117	2007-08-28	4101	20	pre-test	Individual	4.92	5	4.22	5	5						24.14	4.83	TRUE
154	Vulindlela	Esogodini (2)	66	4208	2007-08-28	4101	25	pre-test	Individual	4.77	5	4.38	4.75	5						23.9	4.78	TRUE
156	Vulindlela	Mpande (6)	48	4126	2007-08-29	4106	33	pre-test	Individual	4.08	3.29	2.44	2	3.08						18.89	3.15	TRUE
155	Vulindlela	Mpande (6)	48	4106	2007-08-29	4201	20	pre-test	Individual	4.92	5	4.67	4.56	5						24.15	4.83	TRUE
157	Vulindlela	Mpumuza (3)	63	4105	2007-09-04	4302	48	both	Individual	5	4.67	4.56	4	5	5	5	5	5	4.33	47.56	4.76	TRUE
158	Vulindlela	Shange (8)	58	4119	2007-09-04	4118	52	both	Individual	4.69	4.71	4.67	4.38	4.82	4.67	4.56	5	4.67	4.75	46.92	4.69	TRUE
161	Vulindlela	Shange (8)	59	4304	2007-09-05	4118	50	both	Individual	4.69	4.43	4.67	4.11	4.82	4.6	4.67	5	4.5	4.75	46.24	4.62	TRUE
159	Vulindlela	Mpumuza (3)	79	4123	2007-09-05	4302	46	both	Individual	4.62	5	3.89	4.5	4.42	4.5	5	5	4.5	3.17	44.6	4.46	TRUE
160	Vulindlela	Mpumuza (3)	79	4212	2007-09-05	4302	53	both	Individual	4.85	5	5	5	5	5	5	4.75	4.86	4.17	48.63	4.86	TRUE
162	Vulindlela	Shange (8)	53	4118	2007-09-06	4203	45	pre-test	Individual	4.85	4.71	3.5	3.6	4.55						21.21	4.24	TRUE
163	Vulindlela	Mpumuza (3)	63	4114	2007-09-07	4302	47	both	Individual	5	4.57	3.67	5	5	5	4.56	5	5	5	47.8	4.78	TRUE
168	Vulindlela	Mpande (6)	23	4126	2007-09-10	4106	28	post-test	Individual	4.46					4.33	3.67	3.5	4	4.33	24.29	4.05	TRUE
167	Vulindlela	Esogodini (2)	70	4208	2007-09-10	4101	30	post-test	Individual	4.77					4	4.56	5	5	5	28.33	4.72	TRUE
165	Vulindlela	Esogodini (2)	70	4117	2007-09-10	4101	20	pre-test	Individual	4.85	5	4.78	5	5						24.63	4.93	TRUE
166	Vulindlela	Esogodini (2)	70	4117	2007-09-10	4101	25	post-test	Individual	5					5	5	5	5	5	30	5	TRUE
164	Vulindlela	Esogodini (2)	70	4116	2007-09-10	4101	22	pre-test	Individual	5	5	4.5	4.78	5						24.28	4.86	TRUE
171	Vulindlela	Esogodini (2)	84	4305	2007-09-12	4101	19	post-test	Individual						5	4.56	4.5	5	5	24.06	4.81	TRUE
172	Vulindlela	Mpande (6)	48	4106	2007-09-12	4201	50	both	Individual	4.54	5	4.78	3.5	3.82	4.83	3.38	5	5	4.67	44.52	4.45	TRUE
170	Vulindlela	Esogodini (2)	84	4208	2007-09-12	4101	22	pre-test	Individual	5	5	4.56	5	5						24.56	4.91	TRUE
169	Vulindlela	Esogodini (2)	84	4116	2007-09-12	4101	18	pre-test	Individual	5	4.43	4.67	5	5						24.1	4.82	TRUE
173	Vulindlela	Mpande (6)	75	4127	2007-09-12	4201	25	post-test	Individual	4					2.85	3.7	1.5	3.5	5	20.55	3.43	TRUE
174	Vulindlela	Mpande (6)	75	4126	2007-09-13	4201	56	both	Individual	4.84	4.6	4.7	4.62	5	3.8	5	1	3.85	4.6	42.01	4.2	TRUE
175	Vulindlela	Mpande (6)	75	4308	2007-09-13	4106	64	both	Individual	3.54	3.33	2.88	2.56	2.73	1.83	2	3	3	1.67	26.54	2.65	TRUE
176	Vulindlela	Mpande (6)	72	4107	2007-09-14	4106	25	post-test	Individual	3.77					3.6	4	4.25	3.8	4.83	24.25	4.04	TRUE
181	Vulindlela	Shange (8)	52	4118	2007-09-17	4203	61	both	Individual	5	5	5	5	5	5	5	5	5	5	50	5	TRUE
178	Vulindlela	Mpumuza (3)	57	4123	2007-09-17	4302	56	both	Individual	5	5	4.56	5	4.25	5	5	5	4	2.83	45.64	4.56	TRUE
179	Vulindlela	Mpumuza (3)	57	4212	2007-09-17	4302	41	both	Individual	5	4.71	5	5	4.5	5	4.56	4	5	5	47.77	4.78	TRUE
177	Vulindlela	Mpumuza (3)	57	4105	2007-09-17	4302	49	both	Individual	5	5	4.44	5	4.75	5	5	5	5	5	49.19	4.92	TRUE
180	Vulindlela	Shange (8)	52	4108	2007-09-17	4203	65	both	Individual	4.92	5	5	5	5	5	5	5	5	5	49.92	4.99	TRUE
182	Vulindlela	Mpumuza (3)	91	4109	2007-09-18	4302	40	both	Individual	5	5	3.33	5	5	5	5	5	5	5	48.33	4.83	TRUE
183	Vulindlela	Shange (8)	60	4119	2007-09-18	4203	35	both	Individual	4.62	4.86	4.67	3.88	5	5	5	4.75	5	5	47.78	4.78	TRUE
184	Vulindlela	Shange (8)	26	4119	2007-09-27	4118	42	both	Individual	4.92	4.67	4.22	4.11	4.83	4.5	4.22	5	4.71	4.67	45.85	4.59	TRUE
185	Vulindlela	Esogodini (2)	02	4117	2007-10-02	4101	18	pre-test	Individual	5	5	4.44	4.56	4.58						23.58	4.72	TRUE
186	Vulindlela	Esogodini (2)	02	4119	2007-10-02	4101	17	pre-test	Individual	4.62	5	4.67	5	5						24.29	4.86	TRUE
187	Vulindlela	Esogodini (2)	02	4208	2007-10-02	4101	20	pre-test	Individual	5	4.43	5	5	5						24.43	4.89	TRUE
188	Vulindlela	Mpande (6)	49	4126	2007-10-03	4201	28	pre-test	Individual	4.84	5	4	4.62	4.9						23.36	4.67	TRUE
189	Vulindlela	Mpumuza (3)	63	4105	2007-10-08	4302	46	both	Individual	5	5	5	5	5	4.83	4.89	5	5	5	49.72	4.97	TRUE
194	Vulindlela	Shange (8)	47	4108	2007-10-10	4118	44	both	Individual	4.85	4.86	4.89	5	5	4.83	4.78	4.75	4.8	5	48.76	4.88	TRUE
190	Vulindlela	Esogodini (2)	17	4208	2007-10-10	4204	25	pre-test	Individual	4.2	4.14	4	4	4						20.34	4.07	TRUE
193	Vulindlela	Mpumuza (3)	30	4123	2007-10-10	4302	52	both	Individual	4.38	5	4.25	3.44	3.42	3.67	3.78	4	4.57	4.83	41.34	4.13	TRUE
192	Vulindlela	Mpumuza (3)	30	4114	2007-10-10	4302	51	both	Individual	5	5	4.78	5	5	5	4.22	5	5	5	49	4.9	TRUE
191	Vulindlela	Mpumuza (3)	30	4109	2007-10-10	4302	47	both	Individual	5	5	5	5	5	5	5	5	5	5	50	5	TRUE
195	Vulindlela	Shange (8)	47	4119	2007-10-10	4118	28	pre-test	Individual	4.92	4.83	4.88	4.67	5						24.3	4.86	TRUE
202	Vulindlela	Shange (8)	26	4304	2007-10-11	4118	40	both	Individual	4.85	4.67	4.78	4.89	4.83	4.67	4.11	4.75	4.43	5	46.98	4.7	TRUE
197	Vulindlela	Esogodini (2)	02	4305	2007-10-11	4204	20	pre-test	Individual	4.67	4.5	3.67	2.33	3.92						19.09	3.82	TRUE
198	Vulindlela	Mpumuza (3)	63	4105	2007-10-11	4302	47	pre-test	Individual	4.7	5	4.44	5	5	5	5	5	5	5	49.14	4.91	TRUE
199	Vulindlela	Mpumuza (3)	63	4109	2007-10-11	4302	48	both	Individual	5	5	5	4.3	5	5	5	5	5	5	49.3	4.93	TRUE
200	Vulindlela	Mpumuza (3)	63	4123	2007-10-11	4302	53	both	Individual	4.77	4.71	4.56	4.56	4	4.29	4.78	5	4.57	4.83	46.07	4.61	TRUE
201	Vulindlela	Mpumuza (3)	63	4212	2007-10-11	4302	56	both	Individual	4.85	4.71	5	3.89	4.58	4.71	4.67	4	3.86	4.33	44.6	4.46	TRUE
196	Vulindlela	Esogodini (2)	02	4116	2007-10-11	4204	20	post-test	Individual						4.67	4.3	4.75	4.17	0	17.89	4.47	TRUE
205	Vulindlela	Shange (8)	64	4119	2007-10-12	4118	24	post-test	Individual	4.92					4.83	4.78	4.75	4.67	5	28.95	4.83	TRUE
203	Vulindlela	Mpumuza (3)	81	4114	2007-10-12	4302	49	both	Individual	4.62	5	4.22	4.22	4.92	4.5	4.56	4.5	3.57	4	44.11	4.41	TRUE
204	Vulindlela	Mpumuza (3)	81	4212	2007-10-12	4302	52	both	Individual	3.69	4.57	3.11	4	3.17	4.5	3.67	4.75	2.29	3.17	36.92	3.69	TRUE
206	Vulindlela	Esogodini (2)	37	4117	2007-10-15	4101	20	post-test	Individual						4.67	5	5	5	5	24.67	4.93	TRUE
207	Vulindlela	Esogodini (2)	37	4208	2007-10-15	4101	15	post-test	Individual						5	5	5	5	5	25	5	TRUE
208	Vulindlela	Mpande (6)	72	4127	2007-10-16	4106	32	pre-test	Individual	3.39	3.86	3.5	3	3					4	20.75	3.46	TRUE
209	Vulindlela	Esogodini (2)	04	4305	2007-10-17	4101	18	pre-test	Individual	5	5	5	4.78	5						24.78	4.96	TRUE
210	Vulindlela	Mpande (6)	20	4308	2007-10-17	4106	40	pre-test	Individual	3.54	3.43	2.22	3.25	3.4						15.84	3.17	TRUE
213	Vulindlela	Shange (8)	14	4118	2007-10-17	4203	60	both	Individual	0	5	5	4.56	5	5	4.44	5	5	5	44	4.89	TRUE
212	Vulindlela	Shange (8)	14	4108	2007-10-17	4118	49	both	Individual	5	4.86	4.89	4.78	5	4.83	4.56	5	4	5	47.92	4.79	TRUE
214	Vulindlela	Shange (8)	14	4119	2007-10-17	4118	38	both	Individual	4.85	5	4.67	4.75	4.91	4.8	4.22	4.75	4.86	4.67	47.48	4.75	TRUE
211	Vulindlela	Mpande (6)	20	4127	2007-10-17	4106	32	post-test	Individual	3.08					4.17	2.33	2.5	3	3.4	18.48	3.08	TRUE
216	Vulindlela	Mpande (6)	75	4107	2007-10-18	4106	39	post-test	Individual	4.23					3.57	2.86	2.5	3.57	4.4	21.13	3.52	TRUE
215	Vulindlela	Mpande (6)	75	4107	2007-10-18	4106	28	pre-test	Individual	4	3	3	3.17	4.09						17.26	3.45	TRUE
219	Vulindlela	Mpumuza (3)	29	4123	2007-10-23	4302	54	both	Individual	3.85	3.86	3	3.44	3.5	4	4	4.25	4	3.83	37.73	3.77	TRUE
217	Vulindlela	Mpumuza (3)	29	4105	2007-10-23	4302	51	both	Individual	4.31	4	4.11	4	3.83	3.71	4.11	4.25	3.57	4.17	40.06	4.01	TRUE
218	Vulindlela	Mpumuza (3)	29	4114	2007-10-23	4302	44	both	Individual	4.23	4.29	4.11	3.89	3.92	4.14	4.33	4.25	4.29	3.83	41.28	4.13	TRUE
220	Vulindlela	Mpumuza (3)	27	4105	2007-10-24	4302	51	both	Individual	4.46	4.86	4.11	4.56	4.42	4.67	4.33	4.5	4.83	4.5	45.24	4.52	TRUE
221	Vulindlela	Mpumuza (3)	27	4212	2007-10-24	4302	55	both	Individual	4.15	4.43	4	4	4.42	4.67	4.33	4.5	4.83	4.5	43.83	4.38	TRUE
222	Vulindlela	Mpande (6)	48	4107	2007-10-30	4201	65	both	Individual	5	5	4.44	4.38	5	4.67	4.75	5	4.33	5	47.57	4.76	TRUE
223	Vulindlela	Esogodini (2)	40	4117	2007-10-31	4101	15	pre-test	Individual	5	5	5	5	5						25	5	TRUE
224	Vulindlela	Mpande (6)	34	4127	2007-10-31	4106	26	post-test	Individual	4.46					3.67	3.33	4	3.17	4.5	23.13	3.86	TRUE
225	Vulindlela	Esogodini (2)	03	4305	2007-11-02	4101	15	post-test	Individual						4.2	1.56	3	3.33	3	15.09	3.02	TRUE
226	Vulindlela	Mpumuza (3)	63	4109	2007-11-05	4302	49	both	Individual	4.62	4.71	4.56	3.56	4.25	5	4.22	4.25	4	4.5	43.67	4.37	TRUE
227	Vulindlela	Mpumuza (3)	63	4212	2007-11-05	4302	52	both	Individual	4	4	3.67	4.11	3.83	4.17	3.89	3.75	3	4	38.42	3.84	TRUE
228	Vulindlela	Mpumuza (3)	91	4114	2007-11-07	4302	53	both	Individual	4.31	4.71	4.11	4.11	4.5	4.83	4.89	5	4.67	4.17	45.3	4.53	TRUE
229	Vulindlela	Shange (8)	25	4108	2007-11-07	4118	49	both	Individual	4.92	4.67	4.56	4.78	4.82	4.5	4.78	5	4.83	4.25	47.11	4.71	TRUE
230	Vulindlela	Shange (8)	25	4119	2007-11-07	4118	39	both	Individual	4.77	4.71	4.5	4.63	4.91	4.67	4	4.75	4.5	4.75	46.19	4.62	TRUE
234	Vulindlela	Shange (8)	26	4119	2007-11-08	4118	42	both	Individual	4.85	4.86	4.75	4.67	4.83	4.67	4.56	4.75	5	4.33	47.27	4.73	TRUE
233	Vulindlela	Shange (8)	26	4108	2007-11-08	4118	43	both	Individual	4.92	4.86	4.75	4.78	4.83	4.83	4.44	4.75	4.83	5	47.99	4.8	TRUE
232	Vulindlela	Mpumuza (3)	24	4123	2007-11-08	4302	51	both	Individual	4.62	4.43	4.11	3.78	4.5	4.33	4	4	3.43	5	42.2	4.22	TRUE
231	Vulindlela	Mpumuza (3)	24	4105	2007-11-08	4302	48	both	Individual	4.62	4.57	4.11	4.44	4.67	4.5	4.78	5	4	5	45.69	4.57	TRUE
236	Vulindlela	Shange (8)	14	4108	2007-11-09	4118	36	both	Individual	4.92	5	4.88	4.89	4.75	5	4.78	4.75	4	4.67	47.64	4.76	TRUE
235	Vulindlela	Mpumuza (3)	30	4109	2007-11-09	4302	46	both	Individual	4.31	4.57	4	4	4	4	3.89	4.25	4	3.67	40.69	4.07	TRUE
237	Vulindlela	Shange (8)	14	4119	2007-11-09	4118	41	both	Individual	4.92	4.86	4.56	4.78	4.82	4.83	4.44	5	4.83	5	48.04	4.8	TRUE
238	Vulindlela	Mpande (6)	48	4127	2007-11-13	4201	19	post-test	Individual						4.71	5	5	5	5	24.71	4.94	TRUE
239	Vulindlela	Esogodini (2)	02	4117	2007-11-14	4101	20	post-test	Individual						3.5	2.86	3.75	2.86	5	17.97	3.59	TRUE
240	Vulindlela	Mpande (6)	21	4308	2007-11-14	4106	38	post-test	Individual	4.83					4.33	3.89	4	3.83	5	25.88	4.31	TRUE
243	Vulindlela	Esogodini (2)	84	4305	2007-11-15	4101	17	post-test	Individual						3.83	3.37	5	5	5	22.2	4.44	TRUE
242	Vulindlela	Esogodini (2)	84	4208	2007-11-15	4101	20	pre-test	Individual	4.77	5	3.5	3.44	4.33						21.04	4.21	TRUE
241	Vulindlela	Esogodini (2)	84	4116	2007-11-15	4101	27	post-test	Individual						5	4.11	5	4.43	5	23.54	4.71	TRUE
246	Vulindlela	Esogodini (2)	04	4208	2007-11-16	4101	20	pre-test	Individual	5	5	4.56	5	5						24.56	4.91	TRUE
245	Vulindlela	Esogodini (2)	04	4119	2007-11-16	4101	15	pre-test	Individual	5	4.43	3.63	3.87	5						21.93	4.39	TRUE
244	Vulindlela	Esogodini (2)	04	4116	2007-11-16	4101	15	post-test	Individual						5	4.33	5	5	5	24.33	4.87	TRUE
247	Vulindlela	Esogodini (2)	04	4305	2007-11-16	4101	17	post-test	Individual						5	4.44	5	5	5	24.44	4.89	TRUE
248	Vulindlela	Mpande (6)	75	4106	2007-11-26	4201	28	pre-test	Individual	5	5	5	5	5						25	5	TRUE
249	Vulindlela	Mpande (6)	21	4106	2007-11-28	4201	14	post-test	Individual						5	5	5	4.71	0	19.71	4.93	TRUE
250	Vulindlela	Mpande (6)	21	4107	2007-11-28	4201	42	both	Individual	5	5	5	4.75	4.27	5	4.8	5	4.42	5	48.24	4.82	TRUE
251	Vulindlela	Esogodini (2)	37	4208	2007-11-29	4101	21	pre-test	Individual	4.77	5	3.75	3.78	4.83						22.13	4.43	TRUE
252	Vulindlela	Esogodini (2)	37	4305	2007-11-29	4101	50	both	Individual	5	5	3.67	3.11	4.42	5	3.78	5	4.29	5	44.27	4.43	TRUE
255	Vulindlela	Mpumuza (3)	81	4123	2007-12-03	4302	57	both	Individual	4.85	4	4.11	4	4.75	4	4.78	4	4.71	4.67	43.87	4.39	TRUE
254	Vulindlela	Mpumuza (3)	81	4114	2007-12-03	4302	53	both	Individual	4	4	3.78	3.44	4	4	4	4	4	4	39.22	3.92	TRUE
253	Vulindlela	Mpumuza (3)	81	4105	2007-12-03	4302	54	both	Individual	4	4	4.33	4.33	4.92	4	4	4	4	4	41.58	4.16	TRUE
256	Vulindlela	Mpumuza (3)	29	4212	2007-12-04	4302	57	both	Individual	4	4	3.5	3.78	4	4	4	4.5	4	3.67	39.45	3.95	TRUE
257	Vulindlela	Shange (8)	59	4108	2007-12-04	4118	38	both	Individual	4.69	4.86	4.33	4.89	4.92	5	4.67	5	5	5	48.36	4.84	TRUE
258	Vulindlela	Mpumuza (3)	45	4109	2007-12-05	4302	48	both	Individual	4.69	4	3.86	3.63	4.17	4	4	4	4	4	40.35	4.04	TRUE
259	Vulindlela	Mpande (6)	34	4127	2007-12-11	4201	18	post-test	Individual						4	5	5	5	3.4	22.4	4.48	TRUE
261	Vulindlela	Shange (8)	10	4130	2008-01-21	4118	33	both	Individual	1.92	2.14	1.56	1.56	2.27	2.17	1.22	1	1	1.33	16.17	1.62	TRUE
260	Vulindlela	Mpumuza (3)	81	4128	2008-01-21	4302	50	both	Individual	3.54	3.43	2.56	2.89	3	3.72	3	3.25	3.14	3.17	31.7	3.17	TRUE
262	Vulindlela	Shange (8)	59	4129	2008-01-22	4118	44	both	Individual	3	3	2.63	2.56	3	3	1.89	2.75	2.67	3.67	28.17	2.82	TRUE
264	Vulindlela	Shange (8)	59	4310	2008-01-22	4118	55	both	Individual	2.85	2.57	2.56	1.89	3.08	3	2	2.5	2.33	1.5	24.28	2.43	TRUE
263	Vulindlela	Shange (8)	59	4130	2008-01-22	4118	36	both	Individual	2.54	2.43	2.63	2.56	2.75	2.17	2	2.25	2.17	2.33	23.83	2.38	TRUE
268	Vulindlela	Mpumuza (3)	63	4123	2008-01-25	4302	48	both	Individual	5	4.14	4.67	4.89	4.5	4	5	5	5	5	47.2	4.72	TRUE
267	Vulindlela	Mpumuza (3)	63	4114	2008-01-25	4302	56	both	Individual	5	4.86	4	4	5	5	5	5	5	5	47.86	4.79	TRUE
266	Vulindlela	Mpumuza (3)	63	4109	2008-01-25	4302	49	both	Individual	4.08	4.71	5	4.89	5	4.83	5	5	5	5	48.51	4.85	TRUE
265	Vulindlela	Mpumuza (3)	63	4105	2008-01-25	4302	50	both	Individual	5	5	5	5	5	5	5	5	5	5	50	5	TRUE
270	Vulindlela	Esogodini (2)	65	4117	2008-01-28	4101	25	post-test	Individual						4.14	4.33	5	4	5	22.47	4.49	TRUE
269	Vulindlela	Esogodini (2)	65	4116	2008-01-28	4101	20	pre-test	Individual	4.58	5	3.78	4.56	5						22.92	4.58	TRUE
271	Vulindlela	Mpande (6)	22	4213	2008-01-29	4106	36	both	Individual	4.46	2.29	4.29	2.43	3.5	2.5	2.57	2.5	5	2.83	32.37	3.24	TRUE
274	Vulindlela	Mpande (6)	19	4308	2008-01-30	4106	35	pre-test	Individual	3.69	2.57	3.44	3.29	3.5						16.49	3.3	TRUE
272	Vulindlela	Esogodini (2)	40	4116	2008-01-30	4101	12	post-test	Individual						3.8	2.75	2	2.6	3	14.15	2.83	TRUE
273	Vulindlela	Mpande (6)	19	4213	2008-01-30	4106	23	post-test	Individual	3.38					3.17	3	2	3.17	3.67	18.39	3.07	TRUE
275	Vulindlela	Mpande (6)	21	4213	2008-01-31	4106	39	pre-test	Individual	3.92	3.14	4.11	2.67	4.09						17.93	3.59	TRUE
277	Vulindlela	Esogodini (2)	84	4116	2008-02-01	4101	30	both	Individual	4.08	5	3.89	4	4.83	4.83	4.5	5	5	5	46.13	4.61	TRUE
276	Vulindlela	Esogodini (2)	84	4128	2008-02-01	4101	20	both	Individual	2.75	2.71	3.4	3.25	2.45	2.67	1.29	1.25	2.2	1.33	23.3	2.33	TRUE
278	Vulindlela	Shange (8)	60	4130	2008-02-04	4118	50	both	Individual	3.15	3.17	3	3.4	3.42	3.4	3	2.75	3.25	3.33	31.87	3.19	TRUE
279	Vulindlela	Shange (8)	47	4129	2008-02-05	4118	44	both	Individual	3.62	3.5	3.56	3.25	3.83	3.4	3.11	3.25	3.33	3.17	34.02	3.4	TRUE
281	Vulindlela	Mpumuza (3)	24	4109	2008-02-06	4302	56	both	Individual	4	3.86	3.88	4	3.83	4	3.78	4	3.83	4	39.18	3.92	TRUE
280	Vulindlela	Mpumuza (3)	24	4105	2008-02-06	4302	49	both	Individual	4	4	4	4	3.92	4	3.67	3.75	3.67	3.83	38.84	3.88	TRUE
286	Vulindlela	Shange (8)	53	4119	2008-02-07	4118	40	both	Individual	4	4.33	3.5	3.56	4.08	3.67	3.33	3.5	3.83	4	37.8	3.78	TRUE
285	Vulindlela	Shange (8)	53	4108	2008-02-07	4118	47	both	Individual	4.38	4.5	4.13	4.22	4.42	4	4	3.75	4.17	4.67	42.24	4.22	TRUE
282	Vulindlela	Mpumuza (3)	30	4114	2008-02-07	4302	49	both	Individual	4	4	3.67	3.78	4	4	3.22	4	4	3	37.67	3.77	TRUE
284	Vulindlela	Mpumuza (3)	30	4212	2008-02-07	4302	57	both	Individual	3.92	4	4	3.67	4	3.86	3.33	3.5	4	3.17	37.45	3.75	TRUE
283	Vulindlela	Mpumuza (3)	30	4123	2008-02-07	4302	54	both	Individual	4	4	3.67	3.33	4	4	3.22	3.75	3	4	36.97	3.7	TRUE
287	Vulindlela	Shange (8)	13	4110	2008-02-08	4118	40	both	Individual	3.54	4	3.75	3.33	4.25	4.17	3	3.25	3.17	3.33	35.79	3.58	TRUE
288	Vulindlela	Shange (8)	13	4119	2008-02-08	4118	34	both	Individual	4.08	4.29	3.78	3.67	4.42	3.83	3.33	3.75	4	3.67	38.82	3.88	TRUE
290	Vulindlela	Esogodini (2)	04	4117	2008-02-15	4101	20	pre-test	Individual	4.69	5	3.5	3.78	4.83						21.8	4.36	TRUE
289	Vulindlela	Esogodini (2)	04	4116	2008-02-15	4101	22	pre-test	Individual	5	4.43	4.13	4.22	5						22.78	4.56	TRUE
291	Vulindlela	Esogodini (2)	05	4208	2008-02-15	4101	32	post-test	Individual						5	3.67	5	3.57	4.67	21.91	4.38	TRUE
292	Vulindlela	Mpande (6)	08	4107	2008-02-15	4106	38	post-test	Individual	5					5	3.67	4	4.33	5	27	4.5	TRUE
419	Vulindlela	Mpumuza (3)	63	4212	2008-02-22	4302	59	both	Individual	4	3.86	3.56	4	4	3.83	3.11	3.25	3	2.67	35.28	3.53	TRUE
416	Vulindlela	Mpumuza (3)	63	4105	2008-02-22	4302	57	both	Individual	4	4	4	4	4	4	4	4	4	4	40	4	TRUE
418	Vulindlela	Mpumuza (3)	63	4123	2008-02-22	4302	59	both	Individual	4	4	2.89	3.44	4	3.14	3	3	3	4	34.47	3.45	TRUE
417	Vulindlela	Mpumuza (3)	63	4109	2008-02-22	4302	56	both	Individual	4	4	3.56	4	4	4	4	3.5	3.86	3.33	38.25	3.83	TRUE
421	Vulindlela	Shange (8)	58	4108	2008-02-26	4118	30	both	Individual	4.31	4.5	4.63	3.75	4.5	4.33	3.78	4.5	3.83	4.33	42.46	4.25	TRUE
420	Vulindlela	Mpumuza (3)	45	4123	2008-02-26	4302	61	both	Individual	4	4	4	3.22	4	4	3.89	3.75	4	3.5	38.36	3.84	TRUE
422	Vulindlela	Shange (8)	59	4108	2008-02-27	4118	36	both	Individual	4.23	4.43	4.33	4.33	4.36	4.17	4	4	4	3.75	41.6	4.16	TRUE
423	Vulindlela	Shange (8)	59	4129	2008-02-27	4118	40	both	Individual	3.92	4.29	3.33	3.63	4.2	3.8	3.33	3.25	3.33	3.67	36.75	3.68	TRUE
425	Vulindlela	Mpande (6)	34	4213	2008-03-04	4106	56	both	Individual	2.77	4.5	3.88	1	3.36	3.8	4.2	3.75	3.4	5	35.66	3.57	TRUE
424	Vulindlela	Mpande (6)	34	4107	2008-03-04	4201	49	both	Individual	4.82	5	4.6	5	5	5	5	5	5	5	49.42	4.94	TRUE
426	Vulindlela	Mpande (6)	21	4308	2008-03-05	4201	46	both	Individual	4	4.28	3.22	3.25	3.16	4	2.8	4.5	3.28	1	33.49	3.35	TRUE
427	Vulindlela	Mpumuza (3)	27	4114	2008-03-06	4302	61	both	Individual	4	4	3.5	3.6	4	4	4	4	4	4	39.1	3.91	TRUE
428	Vulindlela	Mpumuza (3)	27	4123	2008-03-06	4302	54	both	Individual	4	4	4	4	4	4	4	4	4	4	40	4	TRUE
430	Vulindlela	Shange (8)	14	4129	2008-03-06	4118	56	both	Individual	3.77	4	3.22	3.13	4.27	3.67	2.89	3.25	3.29	3.5	34.99	3.5	TRUE
431	Vulindlela	Shange (8)	14	4130	2008-03-06	4118	37	both	Individual	3.46	3.83	3.75	3.44	3.75	3.17	3.22	3.5	3.33	3.75	35.2	3.52	TRUE
429	Vulindlela	Mpumuza (3)	27	4212	2008-03-06	4302	58	both	Individual	4	4	3.5	4	4	4	4	4	4	4	39.5	3.95	TRUE
432	Vulindlela	Shange (8)	13	4110	2008-03-07	4118	27	both	Individual	3.69	4.67	4.25	3.5	4	3.8	3	3.75	3.67	3.67	38	3.8	TRUE
433	Vulindlela	Mpumuza (3)	29	4105	2008-03-10	4302	60	both	Individual	4	4	3.83	3.86	4	4	4	4	3.33	4	39.02	3.9	TRUE
434	Vulindlela	Mpumuza (3)	29	4114	2008-03-10	4302	62	both	Individual	4	3.57	3	3.44	3.92	4	4	4	3.43	4	37.36	3.74	TRUE
438	Vulindlela	Shange (8)	16	4310	2008-03-10	4118	47	both	Individual	3.85	4	3.89	3.38	4.17	3.5	3.56	3.5	3.5	4	37.35	3.74	TRUE
436	Vulindlela	Shange (8)	16	4108	2008-03-10	4118	35	both	Individual	4.38	4.5	4	4.11	4.33	4.17	4	4.5	4.17	4.67	42.83	4.28	TRUE
435	Vulindlela	Mpumuza (3)	29	4123	2008-03-10	4302	57	both	Individual	4	4	4.1	4	4	4	4	4	3.1	4	39.2	3.92	TRUE
437	Vulindlela	Shange (8)	16	4119	2008-03-10	4118	29	both	Individual	4	4	3.33	3.22	4.5	3.6	3.75	4	3.67	3.67	37.74	3.77	TRUE
439	Vulindlela	Mpumuza (3)	31	4212	2008-03-11	4302	63	both	Individual	4	4	4	4	3.9	4	4	4	4	4	39.9	3.99	TRUE
440	Vulindlela	Shange (8)	58	4119	2008-03-11	4118	38	both	Individual	3.92	4.5	3.67	3.56	4.17	3.83	2.78	2.75	3.29	3.67	36.14	3.61	TRUE
441	Vulindlela	Shange (8)	59	4110	2008-03-12	4118	42	both	Individual	3.46	3.71	3.5	3.8	3.75	3.6	3.5	3.5	4	4	36.82	3.68	TRUE
444	Vulindlela	Esogodini (2)	40	4208	2008-03-14	4101	15	pre-test	Individual	5	5	5	5	5						25	5	TRUE
443	Vulindlela	Esogodini (2)	40	4117	2008-03-14	4101	25	post-test	Individual						4	4	3.25	3.43	5	19.68	3.94	TRUE
442	Vulindlela	Esogodini (2)	40	4128	2008-03-14	4101	15	post-test	Individual						3.5	2.78	3	3.17	3	15.45	3.09	TRUE
445	Vulindlela	Esogodini (2)	02	4128	2008-03-17	4101	18	pre-test	Individual	3.62	3.57	3.11	3	4.08						17.38	3.48	TRUE
446	Vulindlela	Esogodini (2)	02	4117	2008-03-17	4101	20	pre-test	Individual	5	5	5	5	5						25	5	TRUE
447	Vulindlela	Esogodini (2)	02	4208	2008-03-17	4101	15	post-test	Individual						5	5	5	5	5	25	5	TRUE
448	Vulindlela	Mpande (6)	21	4127	2008-03-18	4106	15	post-test	Individual	4.77					5	2.71	3.75	5	5	26.23	4.37	TRUE
449	Vulindlela	Mpande (6)	21	4213	2008-03-18	4106	27	pre-test	Individual	4.38	4.17	3.89	4.14	4.4						20.98	4.2	TRUE
454	Vulindlela	Mpande (6)	09	4106	2008-03-19	4201		pre-test	Individual	5	5	4.67	5	5						24.67	4.93	TRUE
453	Vulindlela	Esogodini (2)	04	4116	2008-03-19	4101	18	pre-test	Individual	5	3.86	3	3.33	3.67						18.86	3.77	TRUE
452	Vulindlela	Esogodini (2)	04	4208	2008-03-19	4101	16	post-test	Individual						5	3.44	5	5	5	23.44	4.69	TRUE
451	Vulindlela	Esogodini (2)	04	4117	2008-03-19	4101	15	post-test	Individual						5	3.89	5	4.85	5	23.74	4.75	TRUE
450	Vulindlela	Esogodini (2)	04	4128	2008-03-19	4101	20	pre-test	Individual	3.92	5	3.5	3.13	3.75						19.3	3.86	TRUE
294	Vulindlela	Shange (8)	26	4119	2008-04-01	4118	49	both	Individual	3.69	4	3.78	3.44	3.5	3.5	3.56	3.5	3.5	3.33	35.8	3.58	TRUE
293	Vulindlela	Mpumuza (3)	45	4105	2008-04-01	4302	56	both	Individual	4	4.14	4	4.22	4	4	4	4	3.83	4	40.19	4.02	TRUE
295	Vulindlela	Mpumuza (3)	81	4212	2008-04-10	4302	91	both	Individual	4	4	3.5	4	4	4	4	4	4	3.5	39	3.9	TRUE
296	Vulindlela	Mpumuza (3)	63	4114	2008-04-11	4302	52	both	Individual	4	4	3.67	2.67	3.75	4	4	4	4	4	38.09	3.81	TRUE
301	Vulindlela	Shange (8)	58	4130	2008-04-14	4118	41	both	Individual	3.46	3.57	3.67	3.22	3.73	4	3	3.5	3.67	3.67	35.49	3.55	TRUE
302	Vulindlela	Shange (8)	58	4310	2008-04-14	4118	42	both	Individual	3.92	4	4	3.75	4.45	4.2	3.56	4.25	3.67	4	39.8	3.98	TRUE
299	Vulindlela	Shange (8)	58	4119	2008-04-14	4118	34	both	Individual	4.15	4.29	4.38	3.88	4.6	4.2	3.56	4	4	3.67	40.73	4.07	TRUE
298	Vulindlela	Shange (8)	58	4110	2008-04-14	4118	37	both	Individual	4	4.43	4	3.75	4.6	4	3.67	4	4	4.33	40.78	4.08	TRUE
297	Vulindlela	Mpumuza (3)	30	4105	2008-04-14	4302	59	both	Individual	4	4	4	4	4	4	4	4	4	4	40	4	TRUE
300	Vulindlela	Shange (8)	58	4129	2008-04-14	4118	49	both	Individual	3.92	4	3.88	3.75	4.18	3.8	3.33	3.75	3.33	3.67	37.61	3.76	TRUE
307	Vulindlela	Shange (8)	52	4310	2008-04-15	4118	41	both	Individual	4.23	4.43	3.44	3.89	4.36	3.67	3.22	4.25	4	4.33	39.82	3.98	TRUE
306	Vulindlela	Shange (8)	52	4130	2008-04-15	4118	39	both	Individual	3.46	3.57	3.13	3.22	3.73	3.83	3	3.75	3.67	4	35.36	3.54	TRUE
305	Vulindlela	Shange (8)	52	4129	2008-04-15	4118	44	both	Individual	3.85	4	3.78	3.88	4.3	3.6	3.33	4	3.83	4	38.57	3.86	TRUE
304	Vulindlela	Mpumuza (3)	57	4123	2008-04-15	4302	53	both	Individual	4	4	3.2	4	4	4	2.8	4	4	4	38	3.8	TRUE
303	Vulindlela	Mpumuza (3)	57	4114	2008-04-15	4302	61	both	Individual	4	4	4	4	4	4	4	4	3.3	4	39.3	3.93	TRUE
311	Vulindlela	Shange (8)	53	4310	2008-04-16	4118	54	both	Individual	4	4.29	4.13	3.78	4.36	4	3.44	4.25	3.57	3.67	39.49	3.95	TRUE
309	Vulindlela	Shange (8)	53	4119	2008-04-16	4118	41	both	Individual	4.15	4.43	4.11	3.88	4.36	4.17	3.56	4.5	4	4	41.16	4.12	TRUE
308	Vulindlela	Mpumuza (3)	63	4123	2008-04-16	4307	58	both	Individual	4	4	4	4	4	4	4	4	4	4	40	4	TRUE
310	Vulindlela	Shange (8)	53	4130	2008-04-16	4118	36	both	Individual	3.85	3.86	3.63	3.38	4	3.83	3.33	3.75	3.67	4	37.3	3.73	TRUE
312	Vulindlela	Mpande (6)	22	4107	2008-04-18	4201	40	both	Individual	5	5	4.22	5	4.9	5	4.78	5	5	4.4	48.3	4.83	TRUE
313	Vulindlela	Mpande (6)	75	4127	2008-04-21	4201	45	both	Individual	4.85	5	5	4.12	4.83	4.17	5	5	4.14	3.67	45.78	4.58	TRUE
314	Vulindlela	Mpande (6)	21	4106	2008-04-22	4201	17	post-test	Couple	5					5	5	5	5	5	30	5	TRUE
316	Vulindlela	Mpande (6)	21	4127	2008-04-22	4106	41	post-test		4.77					4.5	3.89	3	4.33	5	25.49	4.25	TRUE
317	Vulindlela	Mpande (6)	19	4107	2008-04-24	4106	28	pre-test	Individual	4.54	4.71	4	3.5	4						20.75	4.15	TRUE
456	Vulindlela	Mpande (6)	93	4127	2008-04-27	4106	28	post-test	Individual	4.77					5	5	3.25	5	5	28.02	4.67	TRUE
455	Vulindlela	Mpande (6)	93	4106	2008-04-27	4201	41	both	Individual	5	5	4	5	5	5	4.56	5	5	5	48.56	4.86	TRUE
									AVG	4.32825	4.32553	4.00923	3.93779	4.31178	4.20364	3.96722	4.10646	4.04799	4.13245	33.9315	4.20345

## Sheet: Vulind VCT Y-3
AutoNumber	Site	Community Name	Venue	Counselor ID	Date of Evaluation	Evaluator	Session Length	Pre Test or Post Test	Individual or Couple	A - Basic Skills	B - Introduction	C - Risk Assessment	D - Reducing Risk	E - HIV Test Preparation	F - Giving HIV Test Result	G - Risk Reduction Plan	H -Id Support for RR Plan	I - Negotiate Disclosure and Partner Referral	J - Id Source of Support and Referrals	GRAND TOTAL	GRAND AVERAGE	Narrative Comments
457	Vulindlela	Mpumuza (3)	45	4105	2008-05-07	4302	54	both	Individual	4	4.14	4.5	4.11	4	4	4.33	4	4	4	41.08	4.11	TRUE
458	Vulindlela	Mpumuza (3)	79	4114	2008-05-08	4302	58	both	Individual	4	4	4	4	4	4	4	4	4	4	40	4	TRUE
459	Vulindlela	Mpumuza (3)	79	4123	2008-05-08	4302	60	both	Individual	4	4	3.5	4	4	4	4	4	4	4	39.5	3.95	TRUE
460	Vulindlela	Mpumuza (3)	30	4212	2008-05-09	4302	57	both	Individual	4	4.2	3.6	4.1	4	4	3.7	4	4	4.3	40.4	4.04	TRUE
461	Vulindlela	Mpande (6)	75	4127	2008-05-12	4106	27	post-test	Individual	4.31					4.5	3	2.5	3.33	5	22.64	3.77	TRUE
462	Vulindlela	Esogodini (2)	04	4128	2008-05-14	4116	25	pre-test	Individual	4.8	4.7	4.8	4.1	4						22.4	4.48	TRUE
463	Vulindlela	Mpande (6)	48	4127	2008-05-14	4106	31	pre-test	Individual	4.62	4.67	3.89	3.38	4.3						20.86	4.17	TRUE
464	Vulindlela	Mpande (6)	48	4213	2008-05-14	4106	22	post-test	Individual	5					4.5	4.6	4	4.8	4	26.9	4.48	TRUE
465	Vulindlela	Esogodini (2)	40	4130	2008-05-15	4116	17	pre-test	Individual	4.69	4.1	4.6	4.6	3.6						21.59	4.32	TRUE
467	Vulindlela	Mpande (6)	48	4107	2008-05-19	4106	21	post-test	Individual	5					4.83	3.86	4.25	3.57	4.83	26.34	4.39	TRUE
468	Vulindlela	Mpande (6)	48	4308	2008-05-19	4106	32	pre-test	Individual	4.69	3	3.44	4.63	4.3						20.06	4.01	TRUE
466	Vulindlela	Esogodini (2)	04	4117	2008-05-19	4116	20	pre-test	Individual	4.9	5	5	4.5	4.5						23.9	4.78	TRUE
472	Vulindlela	Shange (8)	60	4310	2008-05-20	4118	52	both	Individual	4.08	4	3.75	3.67	4.18	4	3.22	3.75	4.33	4.33	39.31	3.93	TRUE
470	Vulindlela	Mpumuza (3)	24	4114	2008-05-20	4302	57	both	Individual	4	4	3.2	3.6	4	4	3.7	4	4	3.5	38	3.8	TRUE
471	Vulindlela	Mpumuza (3)	24	4123	2008-05-20	4302	60	both	Individual	4	4	5	4.22	4	3.5	4	4	4	4.17	40.89	4.09	TRUE
469	Vulindlela	Mpumuza (3)	24	4105	2008-05-20	4302	58	both	Individual	5	5	4.5	5	5	5	5	5	5	5	49.5	4.95	TRUE
473	Vulindlela	Esogodini (2)	65	4130	2008-05-21	4116	15	post-test	Individual						4	3.14	2.5	3	3	15.64	3.13	TRUE
477	Vulindlela	Shange (8)	62	4129	2008-05-21	4118	48	both	Individual	3.77	4	3.25	3.11	3.83	3.67	2.89	3.5	3.57	3.67	35.26	3.53	TRUE
476	Vulindlela	Shange (8)	62	4118	2008-05-21	4203	40	both	Individual	5	5	5	5	5	5	5	5	5	5	50	5	TRUE
475	Vulindlela	Mpumuza (3)	57	4212	2008-05-21	4302	55	both	Individual	4	4	4.1	4	4	4	4	4	4	4	40.1	4.01	TRUE
474	Vulindlela	Esogodini (2)	65	4208	2008-05-21	4116	20	post-test	Individual						5	4.75	4.25	5	5	24	4.8	TRUE
480	Vulindlela	Shange (8)	01	4119	2008-05-22	4118	37	both	Individual	4.23	4	4.13	3.33	3.92	4.33	3.22	3.75	4.17	4	39.08	3.91	TRUE
481	Vulindlela	Shange (8)	01	4310	2008-05-22	4203	41	both	Individual	5	4.86	5	5	5	5	5	5	4	5	48.86	4.89	TRUE
479	Vulindlela	Shange (8)	01	4118	2008-05-22	4203	34	both	Individual	5	5	5	5	5	5	5	5	5	5	50	5	TRUE
478	Vulindlela	Esogodini (2)	04	4128	2008-05-22	4116	15	post-test	Individual						4.3	3.3	4.25	4.43	4.6	20.88	4.18	TRUE
482	Vulindlela	Mpumuza (3)	63	4105	2008-05-23	4302	60	both	Individual	4	5	5	5	5	5	5	5	5	5	49	4.9	TRUE
483	Vulindlela	Mpumuza (3)	63	4114	2008-05-23	4302	57	both	Individual	4	4	3.6	4	4	4	3.7	4	4	3.3	38.6	3.86	TRUE
485	Vulindlela	Shange (8)	53	4110	2008-05-23	4118	30	both	Individual	4.69	4.43	4.63	4.56	4.9	4.83	4.67	4.5	4.83	4.67	46.71	4.67	TRUE
486	Vulindlela	Shange (8)	53	4310	2008-05-23	4118	39	both	Individual	4.62	4.83	4.88	4.56	4.91	4.83	4.44	4.75	4.83	4.5	47.15	4.72	TRUE
484	Vulindlela	Mpumuza (3)	63	4212	2008-05-23	4302	51	both	Individual	4	4	4	4	4	4	3.7	3.2	4	3.5	38.4	3.84	TRUE
487	Vulindlela	Esogodini (2)	04	4208	2008-05-30	4116	45	both	Individual	5	4.86	5	4.61	5	4.43	4.8			5	38.7	4.84	TRUE
488	Vulindlela	Esogodini (2)	84	4130	2008-06-02	4116	75	both	Individual	4.92	5	4.44	4.71	3.58	4.17	4.25	3	3.57	5	42.64	4.26	TRUE
489	Vulindlela	Esogodini (2)	02	4128	2008-06-03	4116	37	both	Individual	4.92	5	5	4.63	4.73	5	4.83	4.25	4.8	3.33	46.49	4.65	TRUE
490	Vulindlela	Mpande (6)	74	4213	2008-06-04	4106	28	pre-test	Individual	4.08	4	4.83	3.43	4.18						20.52	4.1	TRUE
493	Vulindlela	Mpumuza (3)	29	4212	2008-06-05	4302	61	both	Individual	4	4	3.78	4.22	4.08	4	3.78	4	4.17	4.17	40.2	4.02	TRUE
492	Vulindlela	Mpumuza (3)	29	4114	2008-06-05	4302	59	both	Individual	4	4	4	4	4	4	4	4	3.8	3.5	39.3	3.93	TRUE
491	Vulindlela	Esogodini (2)	04	4117	2008-06-05	4116	50	both	Individual	5	5	5	4.83	5	4.83	5	5	4.71	5	49.37	4.94	TRUE
495	Vulindlela	Mpumuza (3)	31	4123	2008-06-06	4302	51	both	Individual	5	5	3.78	5	4	5	5	4	5	5	46.78	4.68	TRUE
494	Vulindlela	Mpumuza (3)	31	4105	2008-06-06	4302	55	both	Individual	4.7	5	5	5	5	5	5	5	5	5	49.7	4.97	TRUE
496	Vulindlela	Mpumuza (3)	81	4114	2008-06-10	4302	48	both	Individual	4	4	3.75	4.22	4	4	4.27	4	4	4	40.24	4.02	TRUE
497	Vulindlela	Mpumuza (3)	81	4212	2008-06-10	4302	57	both	Individual	4	4	3.88	3.78	4	4	3.89	4	3.5	4	39.05	3.91	TRUE
498	Vulindlela	Mpande (6)	73	4127	2008-06-10	4106	42	both	Individual	4.85	4.67	3.67	3.63	4.6	5	3.63	2.75	4.2	5	42	4.2	TRUE
499	Vulindlela	Shange (8)	59	4310	2008-06-11	4118	51	both	Individual	4.62	4.71	4.5	4.44	4.82	5	4.75	4.75	4.83	4.33	46.75	4.68	TRUE
500	Vulindlela	Mpande (6)	21	4127	2008-06-12	4106	18	post-test	Individual	5					4.5	3.13	4.75	4.14	5	26.52	4.42	TRUE
501	Vulindlela	Mpande (6)	74	4107	2008-06-17	4201	47	both	Individual	5	5	5	5	5	5	5	1.25	1	4.2	41.45	4.15	TRUE
503	Vulindlela	Mpande (6)	09	4107	2008-06-18	4201	48	post-test	Individual	5					5	4.55	5	5	5	29.55	4.93	TRUE
502	Vulindlela	Esogodini (2)	04	4130	2008-06-18	4116	33	both	Individual	4.92	3.83	4.6	3.88	4	4	4	4	4.2	4.75	42.18	4.22	TRUE
506	Vulindlela	Shange (8)	62	4129	2008-06-19	4118	40	both	Individual	4.31	4.86	4.78	4.13	4.5	4.4	4	4.75	4.67	4	44.4	4.44	TRUE
504	Vulindlela	Mpande (6)	74	4127	2008-06-19	4201	43	pre-test	Individual	4.84	5	3.25	3.44	5						21.53	4.31	TRUE
505	Vulindlela	Shange (8)	62	4119	2008-06-19	4118	42	both	Individual	4.77	4.86	4.57	4.71	4.7	5	4.57	4.5	4.5	4	46.18	4.62	TRUE
508	Vulindlela	Esogodini (2)	04	4128	2008-06-20	4116	60	both	Individual	5	5	4.75	4.14	4.57	4.6	4	4.33	3	3.66	43.05	4.31	TRUE
509	Vulindlela	Mpumuza (3)	63	4114	2008-06-20	4302	50	both	Individual	3.85	4	3.67	4.22	4.08	4	4.11	4.25	4	3.5	39.68	3.97	TRUE
510	Vulindlela	Mpumuza (3)	63	4123	2008-06-20	4302	41	both	Individual	4	4	4	4.1	3.8	4	4.1	4	4	4	40	4	TRUE
507	Vulindlela	Esogodini (2)	04	4208	2008-06-20	4116	20	both	Individual	5	5	4.83	5	4.8	5					29.63	4.94	TRUE
511	Vulindlela	Esogodini (2)	84	4128	2008-06-23	4116	40	both	Individual	5	5	4.33	4.4	4.44	4.2	4.25	3.75	4	4.75	44.12	4.41	TRUE
518	Vulindlela	Shange (8)	13	4310	2008-06-23	4118	34	both	Individual	4.92	4.71	4.83	4.67	4.9	5	4.6	4.75	5	4.33	47.71	4.77	TRUE
512	Vulindlela	Esogodini (2)	84	4117	2008-06-23	4116	60	both	Individual	5	4.86	5	4.62	4.8	5	4.71	5	4.8	4	47.8	4.78	TRUE
514	Vulindlela	Mpumuza (3)	57	4212	2008-06-23	4302	49	both	Individual	4	4	3.6	5	4	4	4	4	4	4	40.6	4.06	TRUE
516	Vulindlela	Shange (8)	13	4119	2008-06-23	4118	40	both	Individual	4.77	5	4.56	4.63	4.9	5	4.5	4.75	4.67	4.67	47.45	4.75	TRUE
517	Vulindlela	Shange (8)	13	4129	2008-06-23	4118	38	both	Individual	4.69	4.86	4.5	4.88	5	5	4.44	4.75	4.83	4.33	47.28	4.73	TRUE
515	Vulindlela	Shange (8)	13	4110	2008-06-23	4118	41	both	Individual	4.77	4.43	4.67	4.44	4.83	4.83	4.33	4.75	4.83	4.67	46.55	4.66	TRUE
513	Vulindlela	Mpumuza (3)	57	4105	2008-06-23	4302	48	both	Individual	4	4	4	4	4	4	4	4	4	3.5	39.5	3.95	TRUE
520	Vulindlela	Shange (8)	14	4108	2008-06-24	4118	37	both	Individual	4.85	5	5	4.86	5	5	4.75	5	4.8	5	49.26	4.93	TRUE
521	Vulindlela	Shange (8)	14	4129	2008-06-24	4118	45	post-test	Individual	4.62					5	5.88	5	5	4.33	28.83	4.81	TRUE
522	Vulindlela	Shange (8)	14	4310	2008-06-24	4118	28	post-test	Individual	4.85					5	4.88	5	5	4.67	29.4	4.9	TRUE
519	Vulindlela	Esogodini (2)	04	4117	2008-06-24	4116	60	both	Individual	5	5	4.77	4.86	4.77	4.5	4.71	5	5	4.66	48.28	4.83	TRUE
523	Vulindlela	Mpumuza (3)	45	4105	2008-06-25	4302	43	pre-test	Couple	4	4	4	4	4	4	4	4	4	3.5	39.5	3.95	TRUE
524	Vulindlela	Shange (8)	86	4110	2008-06-25	4118	30	both	Individual	4.85	5	4.78	4.78	5	5	4.56	5	5	5	48.97	4.9	TRUE
319	Vulindlela	Esogodini (2)	40	4208	2008-07-17	4116	45	both	Individual	5	4.83	4.6	4.8	4.63	5	4.71	4.8	5	5	48.37	4.84	TRUE
320	Vulindlela	Esogodini (2)	04	4130	2008-07-21	4116	50	both	Individual	4.7	4.14	4	4	4	4	4	4	3.5	4	40.34	4.03	TRUE
321	Vulindlela	Esogodini (2)	35	4128	2008-07-22	4116	40	both	Individual	4.92	4.14	4.3	3.6	4.4	4.2	4.7	4.33	4	4.7	43.29	4.33	TRUE
322	Vulindlela	Esogodini (2)	84	4130	2008-07-29	4116	45	both	Individual	4	3.86	3.67	3.88	4	3.4	4.13	5	4.2	4.25	40.39	4.04	TRUE
323	Vulindlela	Esogodini (2)	06	4208	2008-07-30	4116	50	both	Individual	5	4.57	4.75	4.71	4.6	5	5	4.75	5	4.67	48.05	4.81	TRUE
324	Vulindlela	Esogodini (2)	02	4128	2008-07-31	4116	40	both	Individual	4	3.86	3.78	4	3.73	3.83	4	3	3.5	4.67	38.37	3.84	TRUE
329	Vulindlela	Shange (8)	01	4119	2008-08-04	4118	38	both	Individual	4.23	4.57	4.22	4.11	4.8	4.33	4	4.75	4.6	4.67	44.28	4.43	TRUE
328	Vulindlela	Mpumuza (3)	57	4114	2008-08-04	4302	67	both	Individual	4	4	4	4	4	4	4	4	4	4	40	4	TRUE
327	Vulindlela	Mpumuza (3)	57	4105	2008-08-04	4302	61	both	Individual	4.08	4	4	4	4	4	4	4	4	4	40.08	4.01	TRUE
325	Vulindlela	Esogodini (2)	06	4130	2008-08-04	4116	30	both	Individual	4	3.71	4	4	3.75	3	4	3.5		3.25	33.21	3.69	TRUE
326	Vulindlela	Esogodini (2)	06	4128	2008-08-04	4116	40	both	Individual	4	4	4.11	4.38	4	4	4	4		5	37.49	4.17	TRUE
332	Vulindlela	Mpumuza (3)	29	4212	2008-08-05	4302	60	both	Individual	4	4	4	4.1	4	4	4	4	4	3.6	39.7	3.97	TRUE
331	Vulindlela	Mpumuza (3)	29	4123	2008-08-05	4302	56	both	Individual	4	4	4	3.7	4	4	4	4	4	4	39.7	3.97	TRUE
330	Vulindlela	Esogodini (2)	04	4208	2008-08-05	4116	47	both	Individual	5	5	5	4.86	5	5	5	5	5	5	49.86	4.99	TRUE
333	Vulindlela	Mpumuza (3)	30	4114	2008-08-06	4302	57	both	Individual	4	4	3.8	4.2	4	4	4	4	4	3.5	39.5	3.95	TRUE
341	Vulindlela	Shange (8)	94	4310	2008-08-07	4118	43	both	Individual	4.69	4.29	4.56	4.63	4.91	4.71	4.33	4.75	4.57	4.67	46.11	4.61	TRUE
336	Vulindlela	Mpumuza (3)	57	4123	2008-08-07	4302	55	both	Individual	4	4	3.6	4.5	4	4	4.1	4	4	3.5	39.7	3.97	TRUE
338	Vulindlela	Shange (8)	94	4110	2008-08-07	4118	38	both	Individual	4.46	4.57	4.44	4.67	5	4.83	4.5	4.75	4.83	5	47.05	4.71	TRUE
339	Vulindlela	Shange (8)	94	4119	2008-08-07	4118	39	both	Individual	4.77	4.71	4.33	5	5	5	4.5	4.75	5	4.67	47.73	4.77	TRUE
340	Vulindlela	Shange (8)	94	4129	2008-08-07	4118	36	both	Individual	4.46	4.29	4.44	4.56	4.91	4.67	4.25	4.75	4.17	5	45.5	4.55	TRUE
334	Vulindlela	Mpumuza (3)	57	4105	2008-08-07	4302	63	both	Individual	4.8	4	5	5	5	5	5	4	3.7	4	45.5	4.55	TRUE
337	Vulindlela	Mpumuza (3)	57	4212	2008-08-07	4302	59	both	Individual	4	4	3.78	3.78	4.08	4	3.78	4	3.71	4	39.13	3.91	TRUE
335	Vulindlela	Mpumuza (3)	57	4114	2008-08-07	4302	63	both	Individual	4	4	3.4	4	4	4.1	4	3.5	3.8	4	38.8	3.88	TRUE
343	Vulindlela	Shange (8)	16	4129	2008-08-08	4118	39	both	Individual	4.85	4.86	4.67	4.78	5	5	4.63	5	4.83	4.75	48.37	4.84	TRUE
342	Vulindlela	Shange (8)	16	4110	2008-08-08	4118	34	both	Individual	4.92	4.71	4.67	4.67	4.91	5	4.63	5	4.67	5	48.18	4.82	TRUE
344	Vulindlela	Shange (8)	16	4310	2008-08-08	4118	37	both	Individual	4.92	4.86	4.88	4.56	5	5	4.56	4.75	4.86	4.67	48.06	4.81	TRUE
345	Vulindlela	Esogodini (2)	04	4208	2008-08-15	4116	30	both	Individual	5	5	5	5	4.88	5	5	5	5	5	49.88	4.99	TRUE
346	Vulindlela	Esogodini (2)	40	4208	2008-08-19	4116	55	both	Individual	5	5	5	5	5	5	5	5		4.83	44.83	4.98	TRUE
348	Vulindlela	Mpumuza (3)	63	4114	2008-08-22	4116	55	both	Individual	4	3.86	3.88	4.13	4	3.8	4	3.33	3	4	38	3.8	TRUE
347	Vulindlela	Mpumuza (3)	63	4105	2008-08-22	4116	45	both	Individual	4.92	4.43	4.25	4.33	4.45	5	3	3.25	3	4.67	41.3	4.13	TRUE
349	Vulindlela	Mpumuza (3)	63	4212	2008-08-22	4116	45	both	Individual	4	4	4	3.78	3.45	3.5	3	3.25	2.33	3.75	35.06	3.51	TRUE
352	Vulindlela	Shange (8)	52	4310	2008-08-26	4118	44	both	Individual	4.92	4.86	4.67	4.5	5	5	4.4	4.25	4	4.5	46.1	4.61	TRUE
351	Vulindlela	Shange (8)	52	4129	2008-08-26	4118	35	both	Individual	4.77	4.71	4.63	4.5	5	4.5	4.13	4.5	4.67	4	45.41	4.54	TRUE
350	Vulindlela	Shange (8)	52	4110	2008-08-26	4118	34	both	Individual	4.85	4.71	4.67	4.63	5	5	4.4	4.75	5	4.67	47.68	4.77	TRUE
356	Vulindlela	Mpande (6)	19	4213	2008-08-27	4106	18	post-test	Individual	5					4.4	4.71	3.67	5	5	27.78	4.63	TRUE
353	Vulindlela	Esogodini (2)	06	4128	2008-08-27	4116	50	both	Individual	4	3.86	4.89	3.86	3.5	3.75	3.8	3	3.67	3.75	38.08	3.81	TRUE
354	Vulindlela	Esogodini (2)	02	4130	2008-08-27	4116	35	both	Individual	4	4	3.71	3.14	3.75	3.33	3.88		3.5	3.67	32.98	3.66	TRUE
355	Vulindlela	Mpande (6)	19	4107	2008-08-27	4106	18	post-test	Individual	4.85					4.33	4	3.25	4	5	25.43	4.24	TRUE
357	Vulindlela	Esogodini (2)	04	4117	2008-08-28	4116	40	both	Individual	5	5	4.88	4.78	4.83	4.83	5	4.67	4.33	4.75	48.07	4.81	TRUE
358	Vulindlela	Esogodini (2)	84	4130	2008-09-01	4116	40	both	Individual	4	3.43	3.5	3.33	4	3.83	4.13	4	3.57	4	37.79	3.78	TRUE
359	Vulindlela	Esogodini (2)	84	4128	2008-09-01	4116	45	both	Individual	4	4	3.44	4	3.9	3.33	4	3.67	4	4	38.34	3.83	TRUE
362	Vulindlela	Mpande (6)	08	4127	2008-09-02	4106	21	pre-test	Individual	4.69	5	4.63	3.75	3.82						21.89	4.38	TRUE
361	Vulindlela	Mpande (6)	08	4106	2008-09-02	4107	13	pre-test		4.85	3.33	4.13	3.57	4.36						20.24	4.05	TRUE
360	Vulindlela	Esogodini (2)	04	4130	2008-09-02	4116	30	both	Individual	4	4	4	4	4.17	3.25	4	4	4	4	39.42	3.94	TRUE
363	Vulindlela	Mpumuza (3)	30	4105	2008-09-03	4302	66	both	Couple	4.08	3.71	4.33	4	4	4	4.11	4	4	3.17	39.4	3.94	TRUE
365	Vulindlela	Mpumuza (3)	30	4123	2008-09-03	4302	57	both	Individual	4	4	4	4	4	4	4	4	4	4	40	4	TRUE
366	Vulindlela	Mpumuza (3)	30	4212	2008-09-03	4116	45	both	Individual	4	4	4	4	3.5	3.5	4	4.5	4.4	4.2	40.1	4.01	TRUE
364	Vulindlela	Mpumuza (3)	30	4114	2008-09-03	4116	30	both	Individual	4	4	4.22	4.22	4.27	3.83	4.13	5	4	3.67	41.34	4.13	TRUE
367	Vulindlela	Shange (8)	14	4108	2008-09-03	4118	42	both	Individual	4.85	5	5	4.71	5	5	4.67	5	5	5	49.23	4.92	TRUE
368	Vulindlela	Shange (8)	14	4310	2008-09-03	4118	44	both	Individual	4.85	4.83	4.11	4.86	5	5	4.6	4.75	4.83	4.33	47.16	4.72	TRUE
369	Vulindlela	Mpande (6)	09	4127	2008-09-04	4106	19	pre-test	Individual	4.77	4.33	4.33	4.71	4.3						22.44	4.49	TRUE
371	Vulindlela	Shange (8)	58	4119	2008-09-05	4118	35	both	Individual	4.92	5	5	4.71	5	5	4.75	5	4.83	5	49.21	4.92	TRUE
370	Vulindlela	Shange (8)	58	4110	2008-09-05	4118	30	both	Individual	4.85	5	5	5	5	5	4.88	4.75	5	5	49.48	4.95	TRUE
376	Vulindlela	Shange (8)	53	4129	2008-09-08	4118	35	pre-test	Individual	4.69	4.86	5	4.8	4.82						24.17	4.83	TRUE
375	Vulindlela	Shange (8)	53	4119	2008-09-08	4118	33	post-test	Individual	4.85					5	4.75	5	5	5	29.6	4.93	TRUE
374	Vulindlela	Shange (8)	53	4108	2008-09-08	4118	39	post-test	Individual	5					5	4.5	5	5	5	29.5	4.92	TRUE
373	Vulindlela	Mpumuza (3)	31	4114	2008-09-08	4302	61	both	Individual	3.4	3.8	4	3.3	4	4	3.5	4	4	3.3	37.3	3.73	TRUE
372	Vulindlela	Mpumuza (3)	31	4105	2008-09-08	4302	63	both		4	4	4.13	4	4.08	4	4	4	4	3.5	39.71	3.97	TRUE
377	Vulindlela	Mpumuza (3)	24	4212	2008-09-09	4302	58	both	Individual	4	4	3.7	3.7	3	4	3.6	3.2	3.4	3.5	36.1	3.61	TRUE
378	Vulindlela	Esogodini (2)	84	4208	2008-09-16	4116	28	both	Individual	5	5	5	5	5	5	5	5	5	5	50	5	TRUE
379	Vulindlela	Mpande (6)	48	4107	2008-09-16	4106	22	post-test	Individual	4.69					5	5	4.25	5	5	28.94	4.82	TRUE
380	Vulindlela	Mpande (6)	48	4213	2008-09-16	4106	18	post-test	Individual	4.62					4	1.43		3.2	1.17	14.42	2.88	TRUE
381	Vulindlela	Esogodini (2)	02	4130	2008-09-17	4116	30	both	Individual	4	4	4	4	4	4	4	4	3.83	4	39.83	3.98	TRUE
382	Vulindlela	Esogodini (2)	40	4130	2008-09-18	4116	28	both	Individual	4	4	4.17	4.5	4	3.8		5		5	34.47	4.31	TRUE
383	Vulindlela	Mpande (6)	21	4127	2008-09-18	4106	21	post-test	Individual	4.23					4.67	4.43	3.25	3.83	5	25.41	4.24	TRUE
384	Vulindlela	Mpumuza (3)	83	4105	2008-09-21	4302	64	both	Individual	4	4	4	4	4	4	4	4	4	4	40	4	TRUE
385	Vulindlela	Mpumuza (3)	81	4114	2008-09-25	4302	59	both	Individual	4	4	4	4	4	4	4	4	4	4	40	4	TRUE
387	Vulindlela	Esogodini (2)	65	4130	2008-09-29	4116	40	both	Individual	4	4	4	4	3.75	3.6	4	4	4	3.8	39.15	3.92	TRUE
390	Vulindlela	Mpande (6)	75	4213	2008-09-29	4106	21	post-test	Individual	3.69					4.5	2.75	2.25	4.5	4	21.69	3.62	TRUE
388	Vulindlela	Esogodini (2)	65	4208	2008-09-29	4116	65	both	Individual	5	5	5	5	5	5	5	5	5	5	50	5	TRUE
386	Vulindlela	Esogodini (2)	65	4128	2008-09-29	4116	50	both	Individual	4	4	4	4	3.92	3.8	4	3.67	3.86	4	39.25	3.93	TRUE
389	Vulindlela	Mpande (6)	75	4107	2008-09-29	4106	12	post-test	Individual	4.77					4.17	4.25	4.25	4.17	5	26.61	4.44	TRUE
391	Vulindlela	Esogodini (2)	35	4128	2008-10-01	4116	40	both	Individual	4	4	4	4	4	4	4	4	4	4	40	4	TRUE
396	Vulindlela	Shange (8)	13	4129	2008-10-02	4118	31	both	Individual	4.69	4.71	4.38	4.5	4.5	4.67	4.56	4.25	4.29	4.17	44.72	4.47	TRUE
392	Vulindlela	Esogodini (2)	04	4128	2008-10-02	4116	50	both	Individual	4	4	4.2	4.2	4	4	4	4		5	37.4	4.16	TRUE
393	Vulindlela	Esogodini (2)	04	4208	2008-10-02	4116	15	pre-test	Individual	5	5	5	5	5						25	5	TRUE
394	Vulindlela	Shange (8)	13	4110	2008-10-02	4118	29	both	Individual	4.92	4.86	4.63	4.5	4.9	4.5	4.38	4.75	4.83	4.67	46.94	4.69	TRUE
395	Vulindlela	Shange (8)	13	4119	2008-10-02	4118	33	both	Individual	4.85	4.71	4.78	4.63	5	4.67	4.63	4.75	4.67	4.67	47.36	4.74	TRUE
397	Vulindlela	Mpumuza (3)	57	4123	2008-10-06	4302	54	both	Individual	4	4	4	4	4	4	4	4	4	4	40	4	TRUE
398	Vulindlela	Mpumuza (3)	45	4123	2008-10-08	4302	61	both	Individual	4	4	4	4	4	4	4	4	4	4	40	4	TRUE
399	Vulindlela	Mpumuza (3)	45	4212	2008-10-08	4302	59	both	Individual	4	4	4	3	4	4	4	4	3.8	4	38.8	3.88	TRUE
400	Vulindlela	Mpande (6)	22	4107	2008-10-08	4106	18	pre-test	Individual	4.85	3.29	4.89	3.63	4.27						20.93	4.19	TRUE
401	Vulindlela	Shange (8)	16	4110	2008-10-08	4118	45	pre-test	Individual	4.85	4.57	4.63	4.67	4.8						23.52	4.7	TRUE
402	Vulindlela	Shange (8)	16	4119	2008-10-08	4118	43	pre-test	Individual	4.92	4.86	4.56	4.63	4.82						23.79	4.76	TRUE
403	Vulindlela	Shange (8)	16	4310	2008-10-08	4118	34	both	Individual	4.77	4.83	4.56	4.38	4.89	4.67	4.38	5	4.67	5	47.15	4.72	TRUE
404	Vulindlela	Mpumuza (3)	81	4114	2008-10-09	4302	49	both	Individual	4	4	4	4	4	4	4.4	4	4	4	40.4	4.04	TRUE
405	Vulindlela	Mpande (6)	20	4127	2008-10-09	4106	21	pre-test	Individual	4.46	4.67	4.25	3.5	4.4						21.28	4.26	TRUE
406	Vulindlela	Mpande (6)	20	4213	2008-10-09	4106	19	pre-test	Individual	5	3.5	4.22	3.63	3.9						20.25	4.05	TRUE
408	Vulindlela	Mpumuza (3)	57	4114	2008-10-10	4302	57	both	Individual	4	4	4.1	4	4	4	3.6	4	4.3	4	40	4	TRUE
411	Vulindlela	Shange (8)	53	4310	2008-10-10	4118	29	post-test	Individual	4.85					5	4.56	4.75	4.67	5	28.83	4.81	TRUE
409	Vulindlela	Mpumuza (3)	57	4123	2008-10-10	4302	59	both	Individual	4	4	5	4	4	4	4	4	3	4	40	4	TRUE
407	Vulindlela	Mpumuza (3)	57	4105	2008-10-10	4302	52	both	Individual	4	4	4	4	4	4	4	4	4	4	40	4	TRUE
410	Vulindlela	Shange (8)	53	4129	2008-10-10	4118	38	pre-test	Individual	4.54	4.57	4.78	4.67	4.73						23.29	4.66	TRUE
415	Vulindlela	Mpande (6)	93	4127	2008-10-12	4106	28	pre-test	Individual	4.26	4	4.63	3.88	4.6						21.37	4.27	TRUE
414	Vulindlela	Shange (8)	92	4310	2008-10-12	4118	41	pre-test	Individual	4.92	4.83	4.67	4.56	5						23.98	4.8	TRUE
413	Vulindlela	Shange (8)	92	4119	2008-10-12	4118	47	pre-test	Individual	5	4.71	4.67	4.88	5						24.26	4.85	TRUE
412	Vulindlela	Shange (8)	92	4110	2008-10-12	4118	32	pre-test	Individual	4.85	4.83	4.5	4.56	4.82						23.56	4.71	TRUE
526	Vulindlela	Mpande (6)	48	4127	2008-10-20	4106	20	both	Individual	4.31	3.83	4.33	4.5	4.55	5	4.38	3.5	4.71	4.75	43.86	4.39	TRUE
525	Vulindlela	Mpande (6)	48	4107	2008-10-20	4106	19	pre-test	Individual	4.85	4	4.13	4.13	4.36						21.47	4.29	TRUE
527	Vulindlela	Mpande (6)	22	4107	2008-10-22	4106	14	pre-test	Individual	4.92	4.17	4.22	4.75	4.45						22.51	4.5	TRUE
528	Vulindlela	Mpande (6)	22	4213	2008-10-22	4106	18	post-test	Individual	4.85					4.5	4.11	4	4	4	25.46	4.24	TRUE
529	Vulindlela	Mpande (6)	20	4127	2008-10-28	4106	17	post-test	Individual	4.08					4.5	4.22	3.75	4.4	4.5	25.45	4.24	TRUE
530	Vulindlela	Shange (8)	47	4129	2008-10-28	4118	43	post-test	Individual	4.38					5	2.78	3.5	3.17	4.33	23.16	3.86	TRUE
532	Vulindlela	Esogodini (2)	65	4130	2008-10-30	4116	40	both	Individual	5	5	4	4.56	5	5	5	4.5	5	4	47.06	4.71	TRUE
533	Vulindlela	Esogodini (2)	65	4208	2008-10-30	4116	33	both	Individual	5	5	5	5		5		5	5	5	40	5	TRUE
534	Vulindlela	Shange (8)	16	4310	2008-10-30	4118	28	both	Individual	4.46	4.57	4.22	4.5	4.8	4.83	3.38	4.25	4.67	5	44.68	4.47	TRUE
531	Vulindlela	Esogodini (2)	65	4117	2008-10-30	4116	40	both	Individual	5	4.71	5	5	4.67	5		5	5	5	44.38	4.93	TRUE
535	Vulindlela	Esogodini (2)	02	4130	2008-10-31	4116	15	pre-test	Individual	4	4.71	4.44	4.22	4.9						22.27	4.45	TRUE
536	Vulindlela	Esogodini (2)	02	4208	2008-10-31	4116	14	post-test	Individual						5	5	5	5	5	25	5	TRUE
538	Vulindlela	Shange (8)	13	4119	2008-11-03	4118	34	both	Individual	4.92	4.83	4.78	4.5	4.6	4.67	4.25	4.5	4.67	5	46.72	4.67	TRUE
537	Vulindlela	Shange (8)	13	4110	2008-11-03	4118	35	both	Individual	4.77	4.67	4.56	4.5	4.91	4.83	4.57	4.5	4.67	4.33	46.31	4.63	TRUE
540	Vulindlela	Esogodini (2)	37	4130	2008-11-04	4116	15	post-test	Individual						4.33	5	4.75	4.17	4	22.25	4.45	TRUE
539	Vulindlela	Esogodini (2)	37	4128	2008-11-04	4116	16	pre-test	Individual	4	4	4	5	4.67						21.67	4.33	TRUE
544	Vulindlela	Mpumuza (3)	63	4114	2008-11-05	4302	59	both	Individual	4	3.7	4	4	4	4	4	4	4	4	39.7	3.97	TRUE
543	Vulindlela	Mpumuza (3)	63	4105	2008-11-05	4302	61	both	Individual	4	4	4	4	4	4	4	3.75	4	4	39.75	3.98	TRUE
547	Vulindlela	Mpande (6)	18	4213	2008-11-05	4106	17	pre-test	Individual	4.38	4.83	4.56	4.13	4.55						22.45	4.49	TRUE
542	Vulindlela	Esogodini (2)	04	4208	2008-11-05	4116	15	pre-test	Individual	5	4.57	5	5	5						24.57	4.91	TRUE
546	Vulindlela	Mpumuza (3)	63	4212	2008-11-05	4302	49	both	Individual	4	4	4	4	4	4	4	4	4	4	40	4	TRUE
541	Vulindlela	Esogodini (2)	04	4128	2008-11-05	4116	17	post-test	Individual						3.83	4	5	5	5	22.83	4.57	TRUE
545	Vulindlela	Mpumuza (3)	63	4123	2008-11-05	4302	63	both	Individual	4	4	3.3	4	4	4	4	4	4	4	39.3	3.93	TRUE
548	Vulindlela	Esogodini (2)	04	4208	2008-11-10	4116	30	both	Individual	5	5	5	5	5	5	5	5	5	5	50	5	TRUE
550	Vulindlela	Mpande (6)	18	4127	2008-11-10	4106	18	post-test	Individual	4.46					4.5	4.38	2.5	4	5.2	25.04	4.17	TRUE
551	Vulindlela	Mpande (6)	18	4213	2008-11-10	4106	11	pre-test	Individual	4.46	4	5	4.38	4.64						22.48	4.5	TRUE
549	Vulindlela	Mpande (6)	18	4107	2008-11-10	4106	11	pre-test	Individual	5	4.33	4.5	4.14	4.45						22.42	4.48	TRUE
552	Vulindlela	Shange (8)	16	4129	2008-11-10	4118	40	pre-test	Individual	4.38	4	4.13	4.44	4.5						21.45	4.29	TRUE
553	Vulindlela	Mpumuza (3)	57	4105	2008-11-11	4302	63	both	Individual	4	4	5	4	4	4	4	4	4	4	41	4.1	TRUE
558	Vulindlela	Shange (8)	58	4310	2008-11-11	4118	44	post-test	Individual	4.54					4.83	3.89	4.5	3.43	4.2	25.39	4.23	TRUE
557	Vulindlela	Shange (8)	58	4119	2008-11-11	4118	33	pre-test	Individual	4.92	4.83	4.38	4.89	5						24.02	4.8	TRUE
556	Vulindlela	Shange (8)	58	4110	2008-11-11	4118	34	pre-test	Individual	4.69	4.43	4.56	4.56	4.64						22.88	4.58	TRUE
555	Vulindlela	Mpumuza (3)	57	4123	2008-11-11	4302	60	both	Individual	4	4	4	4	4	4	4	4	3.8	4	39.8	3.98	TRUE
554	Vulindlela	Mpumuza (3)	57	4114	2008-11-11	4302	59	both	Individual	4	3.4	4	4	4	4	4	4	4	4	39.4	3.94	TRUE
560	Vulindlela	Mpumuza (3)	28	4114	2008-11-12	4302	61	both	Individual	4	4	4	4	4	4	4	4	4	4	40	4	TRUE
561	Vulindlela	Mpumuza (3)	28	4123	2008-11-12	4302	59	both	Individual	4	4	3.7	3.6	4	4	4	4	4	4	39.3	3.93	TRUE
559	Vulindlela	Mpumuza (3)	28	4105	2008-11-12	4302	58	both	Individual	4	4	4	3.3	4	4	4	4	4	4	39.3	3.93	TRUE
562	Vulindlela	Mpumuza (3)	28	4212	2008-11-12	4302	66	both	Individual	4	4	4	4	4	4	4	4	4	4	40	4	TRUE
564	Vulindlela	Esogodini (2)	02	4130	2008-11-17	4119	38	both	Individual	4.08	3.83	3.56	3.57	3.5	4.17	3.67	4	4	4.23	38.61	3.86	TRUE
563	Vulindlela	Esogodini (2)	02	4128	2008-11-17	4119	35	both	Individual	3.69	4.17	3.6	3.8	3.9	3.6	3.33	3.75	3.5	4.33	37.67	3.77	TRUE
565	Vulindlela	Esogodini (2)	36	4128	2008-11-19	4119	17	post-test	Individual	3.92					4	3.63	3.67	3.5	4.25	22.97	3.83	TRUE
566	Vulindlela	Esogodini (2)	36	4208	2008-11-19	4119	49	both	Individual	4.69	4.86	4.56	4.43	4.55	4.4	4.22	5	4.17	4.4	45.28	4.53	TRUE
568	Vulindlela	Esogodini (2)	40	4208	2008-11-21	4119	20	post-test	Individual	4.54					4.5	4.44	4	4.67	4.75	26.9	4.48	TRUE
567	Vulindlela	Esogodini (2)	40	4128	2008-11-21	4119	37	both	Individual	3.77	4.29	3.67	3.67	3.83	3.6	3.67	4	3.5	4.5	38.5	3.85	TRUE
569	Vulindlela	Esogodini (2)	04	4117	2008-11-24	4119	20	post-test	Individual	4.46					4.67	4.43	4.5	4.67	4.5	27.23	4.54	TRUE
571	Vulindlela	Mpumuza (3)	57	4114	2008-11-24	4116	15	pre-test	Individual	4	4	4	4.44	4.17						20.61	4.12	TRUE
572	Vulindlela	Mpumuza (3)	57	4105	2008-11-24	4116	15	pre-test	Individual	5	4.14	4.88	4	4.83						22.85	4.57	TRUE
573	Vulindlela	Shange (8)	13	4129	2008-11-24	4118	40	pre-test	Individual	4.23	4.67	4.33	4.11	4.67						22.01	4.4	TRUE
574	Vulindlela	Shange (8)	13	4310	2008-11-24	4118	52	post-test	Individual	4.31					4.75	3.8	4.5	4.8	4.67	26.83	4.47	TRUE
570	Vulindlela	Mpumuza (3)	57	4212	2008-11-24	4116	30	pre-test	Individual	4	3.86	3.88	4	4.25						19.99	4	TRUE
576	Vulindlela	Mpande (6)	48	4127	2008-11-25	4106	22	post-test	Individual	4.23					4.83	4	4.25	4.71	5	27.02	4.5	TRUE
575	Vulindlela	Mpande (6)	48	4107	2008-11-25	4106	12	pre-test	Individual	4.46	4.43	4.56	3.88	4.6						21.93	4.39	TRUE
578	Vulindlela	Mpumuza (3)	45	4123	2008-11-26	4116	25	pre-test	Individual	5	3.57	4.33	4	4.64						21.54	4.31	TRUE
579	Vulindlela	Mpumuza (3)	45	4114	2008-11-26	4116	15	post-test	Individual						4	4.33	5	4.33	4	21.66	4.33	TRUE
577	Vulindlela	Mpumuza (3)	45	4212	2008-11-26	4116	18	post-test							4.17	4	4.25	3.83	3.8	20.05	4.01	TRUE
580	Vulindlela	Shange (8)	16	4110	2008-11-28	4118	36	pre-test	Individual	4.69	4.5	4.38	3.75	4.7						22.02	4.4	TRUE
581	Vulindlela	Shange (8)	16	4129	2008-11-28	4118	34	post-test	Individual	4.08					4.8	4	4.5	3.67	4.33	25.38	4.23	TRUE
582	Vulindlela	Mpumuza (3)	91	4107	2008-12-01	4106	14	pre-test	Individual	4.54	3.29	4.33	3.75	4.09						20	4	TRUE
583	Vulindlela	Mpumuza (3)	91	4127	2008-12-01	4106	21	post-test	Individual	4.62					4.6	4.11	4.25	5	5	27.58	4.6	TRUE
584	Vulindlela	Esogodini (2)	40	4128	2008-12-03	4119	17	pre-test	Individual	3.69	3.67	4.22	3.67	3.5						18.75	3.75	TRUE
585	Vulindlela	Mpande (6)	34	4107	2008-12-04	4106	12	pre-test	Individual	4.69	4.43	4.78	4.67	4.75						23.32	4.66	TRUE
586	Vulindlela	Mpande (6)	34	4127	2008-12-04	4106	16	pre-test	Individual	4.46	4.5	4.75	4.75	4.1						22.56	4.51	TRUE
587	Vulindlela	Shange (8)	92	4212	2008-12-04	4302	59	both	Individual	4	4	4	4	4	4	4	4	4	4	40	4	TRUE
588	Vulindlela	Shange (8)	92	4114	2008-12-04	4302	66	both	Individual	4	4	4	4	4	4	4	4	4	4	40	4	TRUE
592	Vulindlela	Mpande (6)	93	4107	2008-12-07	4106	11	pre-test		4.62	3.5	4.13	3.88	4.17						20.3	4.06	TRUE
589	Vulindlela	Esogodini (2)	09	4208	2008-12-07	4119	35	both	Individual	4.38	4.33	4.13	4	4.09	4.17	4	4.25	3.67	5	42.02	4.2	TRUE
591	Vulindlela	Mpande (6)	93	4105	2008-12-07	4302	68	both	Individual	4	4	4	4	4	4	4	4	4	4	40	4	TRUE
593	Vulindlela	Mpande (6)	93	4127	2008-12-07	4106	12	pre-test	Individual	4.54	4.17	4.44	4.25	4.7						22.1	4.42	TRUE
595	Vulindlela	Shange (8)	92	4130	2008-12-07	4118	28	post-test	Individual	3.62					4.33	3	4	3.83	4.33	23.11	3.85	TRUE
594	Vulindlela	Mpande (6)	93	4213	2008-12-07	4106	17	pre-test	Individual	4.38	4.57	4.44	4.33	4.17						21.89	4.38	TRUE
590	Vulindlela	Mpande (6)	93	4123	2008-12-07	4302	60	both	Individual	4	4	4.1	4	4	4	4	4	4	4	40.1	4.01	TRUE
597	Vulindlela	Shange (8)	13	4310	2008-12-09	4118	29	pre-test	Individual	4.38	4.29	3.5	3.88	4.6						20.65	4.13	TRUE
596	Vulindlela	Shange (8)	13	4110	2008-12-09	4118	31	post-test	Individual	4.23					3.67	3.33	4.25	3.57	3.33	22.38	3.73	TRUE
598	Vulindlela	Shange (8)	92	4110	2008-12-10	4118	33	pre-test	Individual	4.15	4.33	4	4	4.6						21.08	4.22	TRUE
599	Vulindlela	Esogodini (2)	37	4208	2009-01-21	4119	50	both	Individual	4.38	4.57	4.22	4.13	4	4.5	4.13	5	4.5	5	44.43	4.44	TRUE
600	Vulindlela	Esogodini (2)	04	4117	2009-01-22	4119	55	both	Individual	3.69	4.33	3.38	3.38	3.73	4	3.5	3.5	2.75	4.33	36.59	3.66	TRUE
601	Vulindlela	Mpumuza (3)	45	4105	2009-01-23	4109	50	both	Individual	5	5	4.5	4.22	4.25	4.6	4.56	1	4.33	5	42.46	4.25	TRUE
602	Vulindlela	Mpumuza (3)	45	4114	2009-01-23	4109	64	both	Individual	5	5	3.88	4	4.67	5	4.56	5	5	3.29	45.4	4.54	TRUE
603	Vulindlela	Esogodini (2)	84	4129	2009-01-26	4119	52	both	Individual	3.69	3.5	3.56	3.75	3.3	4	3.5	3.25	3.33	4	35.88	3.59	TRUE
604	Vulindlela	Mpumuza (3)	27	4212	2009-01-26	4109	48	both	Individual	5	5	5	4.78	4.33	5	5	4.25	5	5	48.36	4.84	TRUE
605	Vulindlela	Mpumuza (3)	30	4105	2009-01-27	4109	60	both	Couple	5	5	5	5	5	5	5	5	5	5	50	5	TRUE
606	Vulindlela	Mpumuza (3)	30	4114	2009-01-27	4109	64	both	Individual	4.77	5	4.88	5	5	5	5	5	5	5	49.65	4.97	TRUE
607	Vulindlela	Mpumuza (3)	28	4123	2009-02-02	4109	54	both		5	5	5	5	5	5	4	5	0	5	44	4.89	TRUE
608	Vulindlela	Mpumuza (3)	28	4212	2009-02-02	4109	63	both	Individual	5	5	4.5	5	4.91	5	5	5	5	5	49.41	4.94	TRUE
610	Vulindlela	Shange (8)	01	4310	2009-02-03	4118	45	both	Individual	3.38	3.5	3.89	3.6	3.9	4.4	3.43	3.5	3.33	3.5	36.43	3.64	TRUE
609	Vulindlela	Esogodini (2)	02	4208	2009-02-03	4119	35	both	Individual	4.15	4.5	3.89	4	4.36	4.17	3.89	4	3.83	4.5	41.29	4.13	TRUE
611	Vulindlela	Mpumuza (3)	57	4109	2009-02-04	4302	61	both	Individual	4	4	4	4	4	4	4	4	4	4	40	4	TRUE
612	Vulindlela	Mpande (6)	08	4107	2009-02-04	4106	12	pre-test	Individual	4.69	4	3.89	3.57	4						20.15	4.03	TRUE
613	Vulindlela	Mpande (6)	08	4213	2009-02-04	4106	20	post-test	Individual	4.62					3.83	3.43	3.25	4	5	24.13	4.02	TRUE
614	Vulindlela	Shange (8)	16	4130	2009-02-04	4118	36	both	Individual	3.38	3.67	3.5	3.83	3.8	3.2	3.4	3.5	4	4	36.28	3.63	TRUE
620	Vulindlela	Shange (8)	95	4130	2009-02-05	4118	33	both	Individual	3.38	3.33	3.67	3.75	3.9	3.2	2.8	3.25	3	3.25	33.53	3.35	TRUE
618	Vulindlela	Mpande (6)	48	4127	2009-02-05	4106	20	post-test	Individual	4.69					4	4.88	3.5	5	5	27.07	4.51	TRUE
619	Vulindlela	Mpande (6)	08	4213	2009-02-05	4106	12	pre-test	Individual	4.54	4.67	4.67	4.25	4.58						22.71	4.54	TRUE
615	Vulindlela	Esogodini (2)	65	4117	2009-02-05	4119	30	pre-test	Individual	3.62	4.67	3.22	3.38	3.73						18.62	3.72	TRUE
616	Vulindlela	Mpumuza (3)	45	4212	2009-02-05	4109	36	both	Individual	4	4.14	3.25	2.67	4	3.5	3	2	3.33	4	33.89	3.39	TRUE
617	Vulindlela	Mpande (6)	48	4107	2009-02-05	4106	20	pre-test	Individual	4.34	3.86	4.38	3.75	4.4						20.73	4.15	TRUE
627	Vulindlela	Shange (8)	14	4310	2009-02-10	4118	52	both	Individual	3.77	4	3.5	3.38	3.5	3.67	2.88	3.25	3.17	3.67	34.79	3.48	TRUE
622	Vulindlela	Mpumuza (3)	81	4123	2009-02-10	4109	67	both	Individual	4.54	4.57	4	4.38	4.5	4.6	4.17	3.75	2	4.75	41.26	4.13	TRUE
621	Vulindlela	Esogodini (2)	36	4117	2009-02-10	4119	18	post-test	Individual	3.58					4	3.86	3.75	4	4	23.19	3.87	TRUE
624	Vulindlela	Mpande (6)	09	4127	2009-02-10	4106	28	post-test	Individual	4.23					3.67	3.71	3.25	4	5	23.86	3.98	TRUE
625	Vulindlela	Shange (8)	14	4110	2009-02-10	4118	44	both	Individual	3.54	3.5	3.86	3.38	3.27	3.17	2.63	3.25	3.2	2.83	32.63	3.26	TRUE
626	Vulindlela	Shange (8)	14	4129	2009-02-10	4118	42	both	Individual	3.31	3.5	3.5	4	3.6	3.6	3	2.5	3.33	4	34.34	3.43	TRUE
623	Vulindlela	Mpande (6)	09	4107	2009-02-10	4106	22	pre-test	Individual	4.85	4.57	4.89	4.35	4						22.69	4.54	TRUE
629	Vulindlela	Mpumuza (3)	31	4105	2009-02-11	4109	55	both	Individual	4.69	4.43	4.44	4.33	4.6	4.5	4.11	4	4.67	4.75	44.52	4.45	TRUE
628	Vulindlela	Esogodini (2)	04	4311	2009-02-11	4119	55	both	Individual	3	2.43	2.88	2.57	2.58	2.4	2.33	3		2.75	23.94	2.66	TRUE
631	Vulindlela	Esogodini (2)	02	4119	2009-02-12	4116	10	pre-test	Individual	5	4.57	4.78	3.8	4.27						22.42	4.48	TRUE
630	Vulindlela	Esogodini (2)	02	4117	2009-02-12	4116	25	pre-test	Individual	4.85	4.57	4.78	4	4.64						22.84	4.57	TRUE
633	Vulindlela	Mpumuza (3)	57	4114	2009-02-12	4109	43	both	Individual	4.08	4.29	4	4.11	4	4	4.11	4	4	4.17	40.76	4.08	TRUE
632	Vulindlela	Esogodini (2)	02	4311	2009-02-12	4116	55	both	Individual	3.46	3	2.67	2.6	3	3	2.71	3.25	3	2.75	29.44	2.94	TRUE
634	Vulindlela	Mpumuza (3)	28	4123	2009-02-13	4109	67	both	Individual	4.92	4.86	4.88	5	4.91	4.83	5	5	5	5	49.4	4.94	TRUE
636	Vulindlela	Esogodini (2)	40	4208	2009-02-19	4119	35	both	Individual	4.08	4.5	4.33	4.4	3.91	4.33	3.89	4.25	4.5	5	43.19	4.32	TRUE
635	Vulindlela	Esogodini (2)	40	4117	2009-02-19	4119	50	both	Individual	4	3.67	3.33	3.67	3.5	3.8	3.5	3.5	3.5	4.33	36.8	3.68	TRUE
640	Vulindlela	Mpumuza (3)	30	4105	2009-02-20	4109	55	both	Individual	5	4.86	5	4.88	5	4.83	5	4.75	5	4.33	48.65	4.87	TRUE
638	Vulindlela	Mpumuza (3)	30	4105	2009-02-20	4109	53	both	Individual	4.77	4.43	4.38	4.43	4.64	4.83	4.25	4.5	4.5	4.67	45.4	4.54	TRUE
637	Vulindlela	Esogodini (2)	04	4208	2009-02-20	4119	17	pre-test	Individual	4.15	4.33	4	4	4.27						20.75	4.15	FALSE
639	Vulindlela	Mpumuza (3)	30	4123	2009-02-20	4109	60	both	Individual	5	5	4.78	4.67	5	5	5	5	5	5	49.45	4.95	TRUE
643	Vulindlela	Esogodini (2)	06	4208	2009-02-23	4119	15	post-test	Individual	4.46					4.67	3.89	4	4.33	4.75	26.1	4.35	FALSE
642	Vulindlela	Esogodini (2)	06	4311	2009-02-23	4119	27	post-test	Individual	3.31					3.33	3.22	3.25	3.33	4.33	20.77	3.46	TRUE
641	Vulindlela	Esogodini (2)	06	4117	2009-02-23	4119	20	post-test	Individual	3.85					3.83	3.43	3.5	3.5	4.5	22.61	3.77	FALSE
644	Vulindlela	Esogodini (2)	84	4117	2009-02-24	4119	30	pre-test	Individual	3.62	3.5	3.33	3.5	3.5						17.45	3.49	TRUE
645	Vulindlela	Esogodini (2)	85	4311	2009-02-25	4119	18	pre-test	Individual	3.62	3.29	3.5	3.33	3.18						16.92	3.38	TRUE
647	Vulindlela	Mpumuza (3)	24	4114	2009-02-26	4109	62	both	Individual	4.31	4.86	4	4.13	4.73	4.33	4.22	4	4.43	4	43.01	4.3	TRUE
646	Vulindlela	Mpumuza (3)	24	4105	2009-02-26	4109	45	both	Individual	4.69	4.43	4.63	4.63	4.55	4.83	4.11	4	4.67	4.67	45.21	4.52	TRUE
648	Vulindlela	Mpumuza (3)	31	4123	2009-02-27	4109	64	both	Individual	5	4.86	4.67	4.86	4.91	4.83	4.67	4.75		5	43.55	4.84	TRUE
649	Vulindlela	Mpumuza (3)	31	4212	2009-02-27	4109	38	both	Individual	5	4.57	4.67	4.5	4.45	5	4.33	4.5	5	5	47.02	4.7	TRUE
650	Vulindlela	Mpumuza (3)	81	4114	2009-03-02	4109	35	both	Individual	4.69	4.43	4.67	4.25	4.64	5	4.25	5	4.67	5	46.6	4.66	TRUE
651	Vulindlela	Mpumuza (3)	28	4123	2009-03-03	4109	40	both	Individual	4.69	5	4.5	4.63	4.67	4.83	4	4.25	3.5	2.67	42.74	4.27	TRUE
652	Vulindlela	Mpumuza (3)	30	4212	2009-03-04	4109	60	both	Individual	5	4.71	4.78	4.63	4.55	5	4	4	3.67	4	44.34	4.43	TRUE
653	Vulindlela	Esogodini (2)	68	4131	2009-03-05	4119	60	both	Individual	3.31	3.17	2.88	2.86	2.91	3	2.78	2.5	2.83	2.33	28.57	2.86	TRUE
654	Vulindlela	Esogodini (2)	68	4311	2009-03-05	4119	18	post-test	Individual	3.31					3.33	3.25	3.25	3.17	3.75	20.06	3.34	FALSE
655	Vulindlela	Esogodini (2)	06	4131	2009-03-10	4119	25	pre-test	Individual	3.85	3.33	3.25	3.22	3.42						17.07	3.41	TRUE
656	Vulindlela	Mpumuza (3)	28	4105	2009-03-10	4109	45	both	Individual	4.31	4.71	4.11	4.22	4.73	3.83	3.44	4	4.17	4	41.52	4.15	TRUE
657	Vulindlela	Mpumuza (3)	28	4114	2009-03-10	4109	65	both	Individual	5	4.71	4.75	4.66	4.36	4.33	4	4	4.17	4.33	44.31	4.43	TRUE
658	Vulindlela	Mpande (6)	20	4127	2009-03-10	4106	18	post-test	Individual	4.77					4.83	4.22	4.25	4.5	4.67	27.24	4.54	TRUE
659	Vulindlela	Mpande (6)	20	4107	2009-03-10	4106	12	pre-test	Individual	4.77	4.5	4.56	4.58	4.55						22.96	4.59	FALSE
661	Vulindlela	Esogodini (2)	59	4311	2009-03-11	4119	15	pre-test	Individual	3.62	3.67	3.75	3.14	3.45						17.63	3.53	TRUE
665	Vulindlela	Shange (8)	47	4130	2009-03-11	4118	33	both	Individual	3.38	3.33	3.5	3.5	3.64	3.5	2.78	3.75	2.83	3.33	33.54	3.35	TRUE
662	Vulindlela	Mpande (6)	19	4213	2009-03-11	4106	12	pre-test	Individual	4.62	4.29	4.22	4.63	4.64						22.4	4.48	TRUE
660	Vulindlela	Esogodini (2)	59	4117	2009-03-11	4119	20	post-test	Individual	3.77					3.67	3.57	3.5	3.5	4	22.01	3.67	FALSE
663	Vulindlela	Mpande (6)	19	4127	2009-03-11	4106	18	pre-test	Individual	4.85	4.29	5	4.38	4.45						22.97	4.59	TRUE
664	Vulindlela	Shange (8)	47	4110	2009-03-11	4118	34	both	Individual	3.38	3.67	3.44	3.22	3.73	3.33	3.22	3.5	3.17	4	34.66	3.47	TRUE
666	Vulindlela	Shange (8)	94	4310	2009-03-12	4118	25	both	Individual	3.38	4	3.25	3.22	3.83	3.33	3.33	3.25	3	3.67	34.26	3.43	TRUE
667	Vulindlela	Shange (8)	10	4310	2009-03-13	4118	31	both	Individual	3.69	3.83	3.56	3.33	4	3.5	3.33	3.75	3.33	4	36.32	3.63	TRUE
669	Vulindlela	Shange (8)	16	4129	2009-03-16	4118	37	pre-test	Individual	3.69	3.67	3.5	3.38	3.8						18.04	3.61	TRUE
668	Vulindlela	Shange (8)	16	4110	2009-03-16	4118	49	post-test	Individual	3.62					3.5	3.33	3.5	3.33	3.67	20.95	3.49	TRUE
672	Vulindlela	Shange (8)	53	4130	2009-03-18	4116	10	pre-test	Individual	4	3.14	4	3.71	4.09						18.94	3.79	TRUE
673	Vulindlela	Shange (8)	58	4310	2009-03-18	4116	20	pre-test	Individual	4	3.57	2.83	3	2.92						16.32	3.26	TRUE
670	Vulindlela	Shange (8)	53	4110	2009-03-18	4116	15	pre-test	Individual	4.62	3.71	4	3.8	3.91						20.04	4.01	TRUE
671	Vulindlela	Shange (8)	58	4129	2009-03-18	4116	15	pre-test	Individual	5	5	4.75	4.25	4.8						23.8	4.76	TRUE
676	Vulindlela	Mpande (6)	75	4127	2009-03-25	4106	17	post-test	Individual	4.46					3.67	4.38	4	4.17	5	25.68	4.28	TRUE
674	Vulindlela	Esogodini (2)	02	4131	2009-03-25	4119	15	post-test	Individual	3.33					3	3.13	3	3.5	3.25	19.21	3.2	TRUE
675	Vulindlela	Esogodini (2)	02	4311	2009-03-25	4119	20	pre-test	Individual	3.46	3.29	3.22	3.38	3.33						16.68	3.34	TRUE
677	Vulindlela	Mpumuza (3)	91	4213	2009-03-26	4106	17	pre-test	Individual	4.54	4.33	4.38	3.67	4.5						21.42	4.28	TRUE
678	Vulindlela	Mpumuza (3)	91	4107	2009-03-26	4106	12	post-test	Individual	4.62					3.8	3.63	3.25	4	4.67	23.97	4	TRUE
680	Vulindlela	Mpumuza (3)	27	4114	2009-03-30	4109	43	both	Individual	4	3.57	3.71	4	3.82	3.8	3.67		3.4	4	33.97	3.77	TRUE
681	Vulindlela	Mpumuza (3)	27	4105	2009-03-30	4109	55	both	Individual	4.46	4	4.43	3.86	3.64	4.4	4	4	4	4	40.79	4.08	TRUE
679	Vulindlela	Mpumuza (3)	27	4212	2009-03-30	4109	45	both	Individual	4	4.29	4.17	4	4.36	4.2	4.11	4	4.33	4	41.46	4.15	TRUE
682	Vulindlela	Mpumuza (3)	83	4123	2009-03-31	4109	72	both	Individual	4.54	4.86	4.38	4.22	4.73	4	4.22	4	3.83	3.33	42.11	4.21	TRUE
683	Vulindlela	Mpumuza (3)	43	4105	2009-04-01	4109	54	both	Individual	4	4.71	4.5	4.5	4.36	4	3.75	4	4	4	41.82	4.18	TRUE
684	Vulindlela	Mpumuza (3)	43	4114	2009-04-01	4109	35	both	Individual	4	4	4	4.17	4.09	4	4	4		4	36.26	4.03	TRUE
685	Vulindlela	Mpande (6)	48	4213	2009-04-02	4106	12	pre-test	Individual	4.69	4.67	4.44	4	4.73						22.53	4.51	TRUE
686	Vulindlela	Mpande (6)	48	4107	2009-04-02	4106	41	both	Individual	4.69	4.67	4.67	4.38	4.64	4.33	4.38	4.5	4.83	4.75	45.84	4.58	TRUE
688	Vulindlela	Mpumuza (3)	30	4105	2009-04-03	4109	55	both	Individual	4.31	4.43	4	4	4	4	4	4	4	4	40.74	4.07	TRUE
689	Vulindlela	Shange (8)	95	4130	2009-04-03	4118		post-test	Individual	3.77					3.4	3.11	3.5	2.83	4	20.61	3.44	TRUE
687	Vulindlela	Mpumuza (3)	30	4114	2009-04-03	4109	35	both	Individual	3.92	3.57	4	4.33	4	4	4	4		4	35.82	3.98	TRUE
690	Vulindlela	Shange (8)	95	4110	2009-04-03	4118	34	pre-test	Individual	3.77	4.17	3.78	3.67	4.4						19.79	3.96	TRUE
695	Vulindlela	Shange (8)	53	4310	2009-04-06	4118	38	post-test	Individual	4.15					4	3.33	3.5	3.17	4.33	22.48	3.75	TRUE
694	Vulindlela	Mpande (6)	08	4107	2009-04-06	4106	19	post-test	Individual	4.69					4.83	4.5	4.25	4.71	4.67	27.65	4.61	TRUE
693	Vulindlela	Mpande (6)	08	4213	2009-04-06	4106		pre-test	Individual	4.62	4.67	4.67	4.63	4.64						23.23	4.65	TRUE
692	Vulindlela	Esogodini (2)	04	4208	2009-04-06	4119	17	pre-test	Individual	4.77	4.71	4	4.17	4						21.65	4.33	TRUE
691	Vulindlela	Esogodini (2)	04	4117	2009-04-06	4119	18	pre-test	Individual	3.77	3.67	3	3	3.17						16.61	3.32	FALSE
696	Vulindlela	Esogodini (2)	65	4131	2009-04-07	4119	17	pre-test	Individual	3.54	2.33	2.83	2.71	3.08						14.49	2.9	TRUE
697	Vulindlela	Shange (8)	16	4129	2009-04-07	4118	28	pre-test	Individual	4.08	4	4.13	4.13	4.08						20.42	4.08	TRUE
698	Vulindlela	Esogodini (2)	07	4117	2009-04-08	4119	15	post-test	Individual	3.62					3.5	3.11	2.75	3	4	19.98	3.33	TRUE
702	Vulindlela	Shange (8)	58	4310	2009-04-08	4118	33	pre-test	Individual	3.77	4.57	3.67	3.25	3.83						19.09	3.82	TRUE
701	Vulindlela	Mpande (6)	19	4127	2009-04-08	4106	15	post-test	Individual	4.69					4.5	4.5	4	4.67	5	27.36	4.56	TRUE
699	Vulindlela	Esogodini (2)	07	4208	2009-04-08	4119	12	post-test	Individual	4.54					3.83	3.63	4	3	4.33	23.33	3.89	FALSE
700	Vulindlela	Esogodini (2)	07	4311	2009-04-08	4119	15	post-test	Individual	3.69					2.17	2.63	3	3.67	5	20.16	3.36	FALSE
703	Vulindlela	Mpande (6)	93	4127	2009-04-13	4106	49	both	Individual	4.54	4.67	4.44	4.56	4.82	4.33	4.44	4.5	4.67	5	45.97	4.6	TRUE
704	Vulindlela	Mpande (6)	93	4107	2009-04-13	4106	12	pre-test	Individual	4.69	4.83	4.75	4.63	4.73						23.63	4.73	TRUE
705	Vulindlela	Esogodini (2)	68	4117	2009-04-14	4119	17	pre-test	Individual	3.69	3.5	3.22	3	2.67						16.08	3.22	FALSE
706	Vulindlela	Mpumuza (3)	45	4123	2009-04-14	4109	68	both	Individual	4.15	4.29	4.22	4	3.92	3.6	3.11	1	1	4	33.29	3.33	TRUE
707	Vulindlela	Mpumuza (3)	45	4212	2009-04-14	4109	55	both	Individual	4.54	4	4	4.11	4.09	4	3.89	4	4	4	40.63	4.06	TRUE
708	Vulindlela	Esogodini (2)	06	4208	2009-04-15	4119	15	pre-test	Individual	4.69	4.67	4.5	4.33	4.09						22.28	4.46	FALSE
									AVG	4.37557	4.29315	4.23903	4.17318	4.29826	4.28809	4.07475	4.0908	4.11418	4.30124	34.0605	4.23149

## Sheet: Vulind PTSS IS Y-2
Entry Order	Site:	Community Names	Venue	Counselor ID	Date of Evaluation	Evaluator	Session Length (min)	Session Type	Check Membership	Confidentiality	Basic Skills	Guiding Goal Setting-Wrap Up	GRAND TOTAL	GRAND AVERAGE	Narrative comments
5	South Africa - Vulindlela	06	99	4201	2007-03-03	4205	180	SG	TRUE	TRUE	3.2	3.25	6.45	3.23	TRUE
6	South Africa - Vulindlela	08	10	4108	2007-03-28	4118	43	IS	TRUE	FALSE	4.5	4.25	8.75	4.37	TRUE
9	South Africa - Vulindlela	03	31	4102	2007-04-26	4206	63	IS	FALSE	FALSE	5	5	10	5	TRUE
10	South Africa - Vulindlela	03	31	4302	2007-04-26	4206	45	IS	TRUE	TRUE	4.64	5	9.64	4.82	TRUE
7	South Africa - Vulindlela	03	29	4105	2007-05-06	4206	65	IS	FALSE	FALSE	0	0	0	0	FALSE
8	South Africa - Vulindlela	03	29	4302	2007-05-06	4206	50	IS	FALSE	FALSE	4.71	5	9.71	4.85	TRUE
11	South Africa - Vulindlela	02	37	4208	2007-05-15	4204	12	IS	FALSE	FALSE	3.64	4	7.64	3.82	FALSE
12	South Africa - Vulindlela	02	04	4305	2007-05-22	4101	18	IS	FALSE	TRUE	5	5	10	5	TRUE
13	South Africa - Vulindlela	08	53	4108	2007-05-31	4118	210	IS	FALSE	FALSE	4.78	4.5	9.28	4.64	TRUE
15	South Africa - Vulindlela	02	04	4208	2007-06-11	4204	30	IS	TRUE	FALSE	4.1	4	8.1	4.05	TRUE
14	South Africa - Vulindlela	02	04	4305	2007-06-11	4204	60	IS	FALSE	FALSE	4.6	4	8.6	4.3	TRUE
16	South Africa - Vulindlela	06	15	4106	2007-06-14	4201	178	IS	FALSE	TRUE	4.14	4	8.14	4.07	TRUE
18	South Africa - Vulindlela	02	04	4117	2007-06-28	4204	90	IS	TRUE	FALSE	3.5	4	7.5	3.75	TRUE
17	South Africa - Vulindlela	02	04	4116	2007-06-28	4204	150	IS	TRUE	FALSE	3.7	4	7.7	3.85	TRUE
19	South Africa - Vulindlela	08	61	4108	2007-07-07	4203	50	IS	FALSE	TRUE	3.93	3.4	7.33	3.67	TRUE
20	South Africa - Vulindlela	02	04	4208	2007-07-27	4101	200	IS	TRUE	TRUE	5	5	10	5	TRUE
21	South Africa - Vulindlela	02	04	4305	2007-07-27	4101	210	IS	TRUE	TRUE	5	5	10	5	TRUE
22	South Africa - Vulindlela	08	52	4108	2007-08-16	4118	90	IS	FALSE	TRUE	4.93	5	9.93	4.97	TRUE
26	South Africa - Vulindlela	08	53	4108	2007-08-30	4118	240	SG	TRUE	TRUE	4.93	5	9.93	4.97	TRUE
25	South Africa - Vulindlela	03	63	4212	2007-08-30	4302	235	IS	TRUE	FALSE	3.1	2.2	5.3	2.65	TRUE
24	South Africa - Vulindlela	03	63	4114	2007-08-30	4302	146	IS	FALSE	FALSE	3.27	3	6.27	3.14	TRUE
23	South Africa - Vulindlela	03	63	4212	2007-08-30	4302	235	IS	TRUE	FALSE	4.6	1.1	5.7	2.85	TRUE
27	South Africa - Vulindlela	08	10	4304	2007-08-31	4203	90	IS	FALSE	FALSE	0	0	8.35	4.18	TRUE
28	South Africa - Vulindlela	02	02	4117	2007-09-06	4101	150	IS	TRUE	FALSE	5	5	10	5	TRUE
29	South Africa - Vulindlela	02	02	4305	2007-09-06	4101	105	IS	TRUE	FALSE	5	5	10	5	TRUE
30	South Africa - Vulindlela	03	30	4105	2007-09-09	4302	181	IS	FALSE	TRUE	4.3	5	9.3	4.65	TRUE
31	South Africa - Vulindlela	06	15	4126	2007-09-14	4201	116	IS	FALSE	TRUE	4.57	3.75	8.32	4.16	TRUE
32	South Africa - Vulindlela	02	04	4121	2007-09-26	4204	130		FALSE	FALSE	3.8	4	7.8	3.9	TRUE
33	South Africa - Vulindlela	06	48	4126	2007-09-26	4106	178		FALSE	TRUE	4.93	4	8.93	4.47	TRUE
34	South Africa - Vulindlela	06	48	4127	2007-09-26	4106	17		FALSE	TRUE	3.29	3	6.29	3.15	TRUE
35	South Africa - Vulindlela	03	63	4123	2007-10-14	4302	367	SG	TRUE	TRUE	4.9	5	9.9	4.95	TRUE
36	South Africa - Vulindlela	03	63	4114	2007-10-18	4302	77	IS	FALSE	TRUE	3.6	3.2	6.8	3.4	TRUE
37	South Africa - Vulindlela	03	63	4109	2007-10-18	4302	245	IS	FALSE	TRUE	4.28	3.4	7.68	3.84	TRUE
38	South Africa - Vulindlela	03	63	4109	2007-10-20	4302	285	IS	FALSE	TRUE	4.7	5	9.7	4.85	TRUE
39	South Africa - Vulindlela	06	15	4127	2007-10-23	4106	190	IS	FALSE	TRUE	3.64	4	7.64	3.82	TRUE
41	South Africa - Vulindlela	02	04	4121	2007-10-24	4101	75	IS	TRUE	TRUE	5	5	10	5	TRUE
40	South Africa - Vulindlela	02	04	4124	2007-10-24	4101	90	IS	TRUE	TRUE	4.92	5	9.92	4.96	TRUE
42	South Africa - Vulindlela	03	63	4122	2007-10-31	4302	380	IS	FALSE	TRUE	4.5	4.2	8.7	4.35	TRUE
43	South Africa - Vulindlela	08	08	4119	2007-11-02	4118	115	IS	FALSE	TRUE			8.83	4.42	TRUE
44	South Africa - Vulindlela	08	17	4108	2007-11-14	4118	186	IS	TRUE	TRUE	4.88	4.8	9.68	4.84	TRUE
45	South Africa - Vulindlela	03	63	4109	2007-11-26	4302	316	IS	FALSE	TRUE	4.3	4.2	8.5	4.25	TRUE
46	South Africa - Vulindlela	03	63	4105	2007-12-10	4302	193	IS	FALSE	TRUE	4	4	8	4	TRUE
49	South Africa - Vulindlela	08	53	4119	2008-01-30	4118	300	IS	FALSE	TRUE	3	3.2	6.2	3.1	TRUE
48	South Africa - Vulindlela	08	53	4108	2008-01-30	4118	300	IS	FALSE	TRUE	3.58	3.8	7.38	3.69	TRUE
47	South Africa - Vulindlela	03	63	4105	2008-01-30	4302	270	IS	FALSE	TRUE	3.3	3	6.3	3.15	TRUE
50	South Africa - Vulindlela	06	15	4106	2008-02-01	4201	60	IS	FALSE	TRUE	5	5	10	5	TRUE
51	South Africa - Vulindlela	03	46	4105	2008-02-11	4302	185	SG	TRUE	TRUE	3.6	3	6.6	3.3	TRUE
53	South Africa - Vulindlela	08	14	4129	2008-02-15	4118	69	IS	FALSE	TRUE	4.57	5	9.57	4.79	TRUE
52	South Africa - Vulindlela	08	14	4110	2008-02-15	4118	62	IS	FALSE	TRUE	4.21	4	8.21	4.11	TRUE
77	South Africa - Vulindlela	06	42	4213	2008-02-21	4106	58	IS	FALSE	TRUE	3.43	3.4	6.83	3.42	TRUE
78	South Africa - Vulindlela	06	42	4127	2008-02-21	4106	52	IS	FALSE	TRUE	3.57	4	7.57	3.79	TRUE
79	South Africa - Vulindlela	03	63	4114	2008-02-29	4302	180	IS	TRUE	TRUE	4	4	8	4	TRUE
										AVG	4.08118	3.95392	8.21096	4.10654

## Sheet: Vulind PTSS IS Y-3
Entry Order	Site:	Community Names	Venue	Counselor ID	Date of Evaluation	Evaluator	Session Length (min)	Session Type	Check Membership	Confidentiality	Basic Skills	Guiding Goal Setting-Wrap Up	GRAND TOTAL	GRAND AVERAGE	Narrative comments
80	South Africa - Vulindlela	03	63	4212	2008-03-01	4302	270	SG	TRUE	TRUE	4	4	8	4	TRUE
81	South Africa - Vulindlela	08	14	4108	2008-03-04	4118	300	IS	TRUE	TRUE	4.43	4.4	8.83	4.42	TRUE
82	South Africa - Vulindlela	03	63	4105	2008-03-05	4302	180	IS	FALSE	TRUE	3.2	3.6	6.8	3.4	TRUE
83	South Africa - Vulindlela	02	04	4117	2008-03-12	4201	240	IS	FALSE	FALSE	3.5	3	6.5	3.25	TRUE
85	South Africa - Vulindlela	08	33	4119	2008-03-14	4118	136	IS	FALSE	TRUE	3.5	3.8	7.3	3.65	TRUE
84	South Africa - Vulindlela	03	63	4114	2008-03-14	4302	150	SG	TRUE	TRUE	4	4	8	4	TRUE
86	South Africa - Vulindlela	03	63	4123	2008-03-15	4302	360	SG	TRUE	TRUE	4	4	8	4	TRUE
54	South Africa - Vulindlela	06	15	4201	2008-03-28	4106	72	IS	FALSE	TRUE	5	5	10	5	TRUE
55	South Africa - Vulindlela	06	15	4127	2008-03-28	4106	32		FALSE	TRUE	3.57	3	6.57	3.29	TRUE
56	South Africa - Vulindlela	08	09	4110	2008-04-08	4118	214	IS	FALSE	TRUE	3.64	3.75	7.39	3.7	TRUE
57	South Africa - Vulindlela	03	63	4212	2008-04-09	4302	199	IS	FALSE	TRUE	3.9	4	7.9	3.95	TRUE
58	South Africa - Vulindlela	03	63	4114	2008-04-13	4302	120	IS	FALSE	TRUE	4	3.4	7.4	3.7	TRUE
87	South Africa - Vulindlela	02	04	4117	2008-05-08	4204	300	IS	FALSE	TRUE	4.8	5	9.8	4.9	TRUE
88	South Africa - Vulindlela	03	46	4212	2008-05-15	4302	380	IS	FALSE	TRUE	3.8	4	7.8	3.9	TRUE
89	South Africa - Vulindlela	03	63	4105	2008-05-17	4302	240	IS	FALSE	TRUE	4	4	8	4	TRUE
90	South Africa - Vulindlela	02	04	4208	2008-05-22	4116	300	IS	FALSE	TRUE	5	5	10	5	TRUE
91	South Africa - Vulindlela	08	17	4108	2008-05-26	4118	240	SG	TRUE	TRUE	4.92	4.8	9.72	4.86	TRUE
92	South Africa - Vulindlela	06	15	4127	2008-05-27	4106	75	IS	FALSE	FALSE	3.86	5	8.86	4.43	TRUE
95	South Africa - Vulindlela	02	04	4130	2008-06-09	4116	300	IS	TRUE	TRUE	4.07	4.66	8.73	4.37	TRUE
94	South Africa - Vulindlela	02	04	4128	2008-06-09	4116	300	IS	TRUE	TRUE	4.07	4.25	8.32	4.16	TRUE
97	South Africa - Vulindlela	06	15	4213	2008-06-11	4106	120	IS	FALSE	TRUE	4.71	5	9.71	4.86	TRUE
96	South Africa - Vulindlela	06	15	4127	2008-06-11	4106	106	IS	FALSE	TRUE	4.71	3	7.71	3.86	TRUE
98	South Africa - Vulindlela	03	28	4123	2008-06-19	4307	160	IS	FALSE	TRUE	4	3.8	7.8	3.9	TRUE
100	South Africa - Vulindlela	08	14	4108	2008-06-24	4118	228	IS	FALSE	TRUE	4.92	4.8	9.72	4.86	TRUE
99	South Africa - Vulindlela	02	04	4208	2008-06-24	4116	300	IS	TRUE	TRUE	4.92	5	9.92	4.96	TRUE
101	South Africa - Vulindlela	03	45	4123	2008-06-25	4302	90	IS	FALSE	TRUE	3.9	4	7.9	3.95	TRUE
59	South Africa - Vulindlela	02	04	4128	2008-07-24	4116	300	IS	FALSE	TRUE	4.1	3.5	7.6	3.8	TRUE
60	South Africa - Vulindlela	02	04	4130	2008-07-24	4116	300	IS	FALSE	TRUE	3.92	2.7	6.62	3.31	TRUE
61	South Africa - Vulindlela	08	53	4108	2008-07-31	4118	246	IS	TRUE	TRUE	4.64	4.8	9.44	4.72	TRUE
62	South Africa - Vulindlela	03	63	4122	2008-08-02	4302	120	IS	FALSE	TRUE	4	4	8	4	TRUE
63	South Africa - Vulindlela	03	30	4114	2008-08-06	4302	180	IS	FALSE	TRUE	3.6	4	7.6	3.8	TRUE
64	South Africa - Vulindlela	08	25	4310	2008-08-15	4118	240	IS	TRUE	TRUE	4.5	4.4	8.9	4.45	TRUE
65	South Africa - Vulindlela	03	63	4212	2008-08-19	4302	210	IS	FALSE	TRUE	3.9	4	7.9	3.95	TRUE
66	South Africa - Vulindlela	02	04	4208	2008-08-21	4118	195	IS	FALSE	TRUE	4.58	4.6	9.18	4.59	TRUE
67	South Africa - Vulindlela	03	63	4212	2008-08-27	4118	150	IS	FALSE	TRUE	4.7	4.6	9.3	4.65	TRUE
68	South Africa - Vulindlela	08	53	4310	2008-09-19	4118	240	IS	FALSE	TRUE	4.86	4.8	9.66	4.83	TRUE
71	South Africa - Vulindlela	06	42	4213	2008-09-23	4107	71	IS	TRUE	TRUE	3.86	4.4	8.26	4.13	TRUE
69	South Africa - Vulindlela	03	57	4123	2008-09-23	4302	160	IS	FALSE	TRUE	3.8	4	7.8	3.9	TRUE
70	South Africa - Vulindlela	06	42	4127	2008-09-23	4106	100	IS	TRUE	TRUE	3.21	4.2	7.41	3.71	TRUE
72	South Africa - Vulindlela	02	04	4128	2008-10-03	4116	240	IS	FALSE	TRUE	4	4	8	4	TRUE
73	South Africa - Vulindlela	02	04	4130	2008-10-03	4116	240	IS	FALSE	TRUE	3.93	3.6	7.53	3.77	TRUE
74	South Africa - Vulindlela	02	04	4208	2008-10-06	4116	240	IS	FALSE	TRUE	5	5	10	5	TRUE
75	South Africa - Vulindlela	08	52	4110	2008-10-08	4118	224	SG	TRUE	TRUE	4.7	4.75	9.45	4.73	TRUE
76	South Africa - Vulindlela	03	57	4105	2008-10-10	4302	163	IS	FALSE	TRUE	3.8	4	7.8	3.9	TRUE
102	South Africa - Vulindlela	08	52	4119	2008-10-21	4118	255	SG	TRUE	TRUE	4.36	4.6	8.96	4.48	TRUE
103	South Africa - Vulindlela	08	01	4110	2008-10-22	4118	194	IS	FALSE	TRUE	4.5	4.2	8.7	4.35	TRUE
104	South Africa - Vulindlela	02	04	4130	2008-10-23	4116	240	IS	FALSE	TRUE	4	4	8	4	TRUE
105	South Africa - Vulindlela	02	04	4208	2008-10-28	4116	240	IS	FALSE	TRUE	5	5	10	5	TRUE
106	South Africa - Vulindlela	06	15	4213	2008-10-28	4106	38	IS	FALSE	TRUE	5	3.33	8.33	4.17	TRUE
107	South Africa - Vulindlela	02	04	4208	2008-10-29	4116	180	SG	TRUE	TRUE	5	5	10	5	TRUE
108	South Africa - Vulindlela	03	63	4212	2008-11-03	4302	270	IS	FALSE	TRUE	4	4	8	4	TRUE
109	South Africa - Vulindlela	06	42	4127	2008-11-06	4106	129	IS	FALSE	TRUE	4.86	5	9.86	4.93	TRUE
110	South Africa - Vulindlela	03	57	4123	2008-11-11	4302	160	IS	FALSE	TRUE	3.6	4	7.6	3.8	TRUE
111	South Africa - Vulindlela	03	28	4105	2008-11-12	4302	165	IS	FALSE	TRUE	4	4	8	4	TRUE
112	South Africa - Vulindlela	02	04	4208	2008-11-24	4119	180	IS	FALSE	TRUE	4.62	4.5	9.12	4.56	FALSE
113	South Africa - Vulindlela	02	04	4128	2008-11-25	4119	330	IS	FALSE	TRUE	4.29	4.2	8.49	4.25	FALSE
114	South Africa - Vulindlela	03	63	4212	2008-12-08	4302	180	IS	FALSE	TRUE	3.7	4	7.7	3.85	TRUE
115	South Africa - Vulindlela	06	15	4127	2008-12-10	4106	148	IS	FALSE	TRUE	3.5	4	7.5	3.75	TRUE
116	South Africa - Vulindlela	03	63	4123	2008-12-11	4302	360	SG	TRUE	TRUE	3.5	4	7.5	3.75	TRUE
117	South Africa - Vulindlela	08	09	4110	2009-01-21	4118	210	IS	TRUE	TRUE	3.36	3.6	6.96	3.48	TRUE
118	South Africa - Vulindlela	08	09	4110	2009-01-22	4118	180	SG	TRUE	TRUE	3.28	3.6	6.88	3.44	TRUE
119	South Africa - Vulindlela	02	01	4208	2009-01-27	4119	190		FALSE	TRUE	4.29	4.6	8.89	4.45	TRUE
120	South Africa - Vulindlela	02	01	4121	2009-01-28	4119	130	IS	FALSE	TRUE	3.38	3.2	6.58	3.29	TRUE
121	South Africa - Vulindlela	03	63	4212	2009-01-29	4109	190	IS	FALSE	TRUE	5	5	10	5	TRUE
122	South Africa - Vulindlela	03	25	4105	2009-02-03	4109	152	IS	FALSE	TRUE	5	5	10	5	TRUE
123	South Africa - Vulindlela	06	15	4213	2009-02-10	4106	261	IS	FALSE	TRUE	5	4.6	9.6	4.8	TRUE
124	South Africa - Vulindlela	02	02	4208	2009-02-12	4119	340		TRUE	TRUE	3.92	4.4	8.32	4.16	TRUE
125	South Africa - Vulindlela	03	63	4105	2009-02-13	4109	60		TRUE	TRUE	4	4	8	4	TRUE
129	South Africa - Vulindlela	03	63	4114	2009-02-19	4109	70	SG	FALSE	TRUE	4	4	8	4	TRUE
130	South Africa - Vulindlela	03	63	4114	2009-02-19	4109	125	IS	FALSE	TRUE	4	4	8	4	TRUE
131	South Africa - Vulindlela	03	25	4212	2009-02-23	4109	150	IS	FALSE	TRUE	4.79	4.67	9.46	4.73	TRUE
126	South Africa - Vulindlela	02	02	4117	2009-02-27	4119	180	IS	FALSE	FALSE	3.13	3.6	6.73	3.37	TRUE
127	South Africa - Vulindlela	02	01	4208	2009-03-04	4119	120	SG	TRUE	TRUE	4.07	4.33	8.4	4.2	FALSE
128	South Africa - Vulindlela	02	01	4208	2009-03-14	4119	180	IS	FALSE	TRUE	4.27	4.6	8.87	4.44	TRUE
132	South Africa - Vulindlela	06	15	4107	2009-03-21	4109	182	IS	FALSE	FALSE	4.29	4.33	8.62	4.31	TRUE
133	South Africa - Vulindlela	02	01	4208	2009-04-02	4119	150	SG	TRUE	TRUE	4.15	4.4	8.55	4.28	FALSE
134	South Africa - Vulindlela	02	02	4117	2009-04-02	4116	240	IS	TRUE	TRUE	3.71	3.8	7.51	3.76	TRUE
135	South Africa - Vulindlela	02	02	4131	2009-04-02	4116	240	IS	TRUE	TRUE	3.57	3.75	7.32	3.66	TRUE
136	South Africa - Vulindlela	03	63	4212	2009-04-06	4109	165	IS	FALSE	TRUE	3.93	4	7.93	3.97	TRUE
137	South Africa - Vulindlela	08	53	4110	2009-04-06	4118	240	IS	FALSE	TRUE	3.36	3.4	6.76	3.38	TRUE
138	South Africa - Vulindlela	03	63	4105	2009-04-07	4119	120	IS	FALSE	TRUE	3.79	3.8	7.59	3.8	TRUE
141	South Africa - Vulindlela	08	53	4130	2009-04-16	4118	300	IS	FALSE	TRUE	3.78	4.2	7.98	3.99	TRUE
139	South Africa - Vulindlela	03	63	4114	2009-04-16	4109	60	SG	TRUE	TRUE	4	3.67	7.67	3.84	TRUE
140	South Africa - Vulindlela	06	42	4107	2009-04-16	4127	180	IS	FALSE	TRUE	4.14	4.8	8.94	4.47	TRUE
										AVG	4.13881	4.17607	8.31488	4.15857

## Sheet: Graph Vulind Avg Annual Scores
	Year 1 (~ 5/06 - 4/07)	Year 2 (~ 5/07 - 4/08)	Year 3 (~ 5/08 - 4/09)
CM	4.87961	4.46654	4.33513
VCT	4.1243	4.20345	4.23149
PTSS IS		4.10654	4.15857
