# Supplementary material for: Global Health Diplomacy, Monitoring & Evaluation, and the Importance of Quality Assurance & Control: Findings from NIMH Project Accept (HPTN 043): A Phase III Randomized Controlled Trial of Community Mobilization, Mobile Testing, Same-Day Results, and Post-Test Support for HIV in Sub-Saharan Africa and Thailand
Source: PLoS One. 2016 Feb 22;11(2):e0149335. doi: 10.1371/journal.pone.0149335 (PMC4762940; doi:10.1371/journal.pone.0149335)
Supplement: S4 Fig — (XLS) [file pone.0149335.s004.xls]

## Sheet: Swto CM Y-1
Auto Number	Site	Community Name	Venue	Counselor ID	Date of Evaluation	Evaluator	Session Length	CM - Basic Skills	CM - Info	CM - Referrals	GRAND TOTAL	GRAND AVERAGE	Narrative
7	Soweto	Mapetla (2)	51	58	2006-06-14	51	90	4	3.2	3	10.2	3.4	TRUE
3	Soweto	Chiawelo (8)	36	69	2006-06-27	51	60	3.6	3.2	3	9.8	3.27	TRUE
5	Soweto	Chiawelo (8)	56	91	2006-06-28	51	60	3.6	3.2	3	9.8	3.27	TRUE
1	Soweto	Eldorado Park (6)	12	53	2006-06-29	51	30	3.8	3.6	4	11.4	3.8	TRUE
6	Soweto	Eldorado Park (6)	60	94	2006-06-29	51	60	3.6	3.2	3	9.8	3.27	TRUE
4	Soweto	Eldorado Park (6)	60	52	2006-06-29	51	90	3.8	4	3	10.8	3.6	TRUE
2	Soweto	Mapetla (2)	50	58	2006-07-03	51	90	4.3	3.6	3	10.9	3.63	TRUE
10	Soweto	Mapetla (2)	53	58	2006-07-19	51	50	3.88	3.8	3	10.68	3.56	TRUE
9	Soweto	Mapetla (2)	53	88	2006-07-19	51	70	3.33	3	3	9.33	3.11	TRUE
8	Soweto	Chiawelo (8)	71	90	2006-07-19	51	60	4	4	3	11	3.66	TRUE
11	Soweto	Eldorado Park (6)	62	94	2006-07-21	51	45	3.33	3.8	3	10.13	3.37	TRUE
12	Soweto	Chiawelo (8)	73	95	2006-07-27	51	30	4.55	3.2	3	10.75	3.58	TRUE
13	Soweto	Chiawelo (8)	59	90	2006-08-01	51	40	4.44	3.6	3	11.04	3.68	TRUE
14	Soweto	Chiawelo (8)	75	95	2006-08-05	51	30	4.33	3.6	3	10.93	3.64	TRUE
15	Soweto	Eldorado Park (6)	91	52	2006-08-30	51	60	5	4.6	N/A	9.6	4.8	TRUE
16	Soweto	N/A	91	53	2006-08-30	51	80	5	4.2	4	13.4	4.46	TRUE
21	Soweto	Eldorado Park (6)	63		2006-09-01	52	60	4	4.6	5	13.6	4.53	FALSE
22	Soweto	Eldorado Park (6)	65	52	2006-09-11			4.88	4.2	4	13.08	4.36	TRUE
24	Soweto	Mapetla (2)	53	58	2006-09-12	51	45	4.77	4.2	4	12.97	4.32	TRUE
23	Soweto	Mapetla (2)	53	88	2006-09-12	51	35	4.66	3.8	4	12.46	4.15	TRUE
17	Soweto	Chiawelo (8)	71	95	2006-09-12	51	90	4.88	4.2	5	14.08	4.69	TRUE
18	Soweto	Mapetla (2)	53	88	2006-09-12	51	60	4.55	3.8	4	12.35	4	TRUE
19	Soweto	Mapetla (2)	53	58	2006-09-12	51	60	4.88	4.2	4	13.08	4.36	TRUE
25	Soweto	Chiawelo (8)	71	95	2006-09-13	51	60	4.5	4.2	4	12.7	4.23	TRUE
28	Soweto	Eldorado Park (6)	65	94	2006-10-11	51	90	4	4	4	12	4	TRUE
26	Soweto	Eldorado Park (6)	69		2006-10-11	52	45	4.7	4.6	5	14.3	4.77	FALSE
27	Soweto	Eldorado Park (6)	65	52	2006-10-11	51	90	4.88	4.8	4	13.68	4.56	TRUE
29	Soweto	Chiawelo (8)	71		2006-10-26	51	45	5	4.6	5	14.6	4.86	TRUE
30	Soweto	Mapetla (2)	53	58	2006-11-07	51	90	5	4.4	4	13.4	4.46	TRUE
31	Soweto	Eldorado Park (6)	61	94	2006-11-16	52	120	5	4.6	5	14.6	4.86	TRUE
32	Soweto	Chiawelo (8)	78	95	2006-11-16	51	30	5	4.6	5	14.6	4.86	TRUE
33	Soweto	Chiawelo (8)	92	95	2006-11-23	51	70	5	4.8	5	14.8	4.93	TRUE
34	Soweto	Chiawelo (8)	85	88	2006-11-24	95	15	4.11	4	4	12.11	4.03	TRUE
37	Soweto	Mapetla (2)	57	54	2006-11-24	51	70	4.88	4.6	5	14.48	4.82	TRUE
35	Soweto	Mapetla (2)	53	58	2006-11-24	51	70	5	4.6	4	13.6	4.53	TRUE
36	Soweto	Mapetla (2)	53	58	2006-11-24	54	90	4.66	4.4	4	13.06	4.35	TRUE
38	Soweto	Chiawelo (8)	70	88	2006-12-02	95	10	4.11	4	4	12.11	4.03	TRUE
42	Soweto	Eldorado Park (6)	65	94	2006-12-04	52	60	3.66	3.4	4	11.06	3.68	TRUE
39	Soweto	Mapetla (2)	57	54	2006-12-06	51	30	4.88	4.8	5	14.68	4.89	TRUE
40	Soweto	Mapetla (2)	58	58	2006-12-06	54	300	4.66	4.6	4	13.26	4.42	TRUE
43	Soweto	Eldorado Park (6)	61	94	2006-12-08	52	45	3.66	3.6	4	11.26	3.75	TRUE
44	Soweto	Chiawelo (8)	92	88	2006-12-20	95	30	4.55	5	5	14.55	4.85	TRUE
56	Soweto	Eldorado Park (6)	5	94	2007-01-11	52	120	3.88	4.6	5	13.48	4.49	TRUE
55	Soweto	Chiawelo (8)	92	98	2007-01-17	95	20	3.88	3	3	9.88	3.29	TRUE
54	Soweto	Mapetla (2)	53	58	2007-01-22	51	110	5	4.8	4	13.8	4.6	TRUE
53	Soweto	Mapetla (2)	53	58	2007-01-24	54	180	4.77	4.6	4	13.37	4.45	TRUE
51	Soweto	Eldorado Park (6)	69	52	2007-01-24	51	60	5	5	5	15	5	TRUE
52	Soweto	Mapetla (2)	53	54	2007-01-24	51	60	4.66	4.8	5	14.46	4.82	TRUE
50	Soweto	Chiawelo (8)	75	88	2007-01-25	95	30	4.8	5	5	14.8	4.93	TRUE
49	Soweto	Eldorado Park (6)	69	94	2007-01-30	52	90	3.66	4.4	4	12.06	4.02	TRUE
67	Soweto	Eldorado Park (6)	69	94	2007-02-05	52	45	3.88	4.8	5	13.68	4.56	TRUE
48	Soweto	Chiawelo (8)	71	95	2007-02-05	51	120	5	5	5	15	5	TRUE
47	Soweto	Eldorado Park (6)	61	52	2007-02-07	51	120	5	5	5	15	5	TRUE
45	Soweto	Thulani (9)	93	53	2007-02-08	51	120	4.77	5	5	14.77	4.92	TRUE
46	Soweto	Thulani (9)	2	90	2007-02-08	53	60	4.66	5	5	14.66	4.2	TRUE
76	Soweto	Chiawelo (8)	75	88	2007-02-15	95	35	4.66	4.8	5	14.4	4.82	TRUE
66	Soweto	Chiawelo (8)	75	58	2007-02-15	95	35	4.66	4.8	5	14.4	4.82	TRUE
75	Soweto	Eldorado Park (6)	92	94	2007-02-22	52	30	4.11	4.4	4	12.51	4.17	TRUE
74	Soweto	Chiawelo (8)	75	95	2007-02-22	51	35	4.88	5	5	14.88	4.96	TRUE
73	Soweto	Chiawelo (8)	75	98	2007-02-22	95	35	3.8	3.8	4	11.6	3.8	TRUE
63	Soweto	Chiawelo (8)	75	98	2007-02-22	95	35	3.8	3.8	4	11.6	3.8	TRUE
65	Soweto	Eldorado Park (6)	92	94	2007-02-22	52	30	4.11	4.4	4	12.51	4.17	TRUE
64	Soweto	Chiawelo (8)	75	95	2007-02-22	51	35	4.88	5	5	14.88	4.96	TRUE
62	Soweto	Eldorado Park (6)	64a	52	2007-02-23	51	15	5	4.2	5	14.2	4.73	TRUE
72	Soweto	Eldorado Park (6)	64a	52	2007-02-23	51	15	5	4.2	5	14.2	4.73	TRUE
61	Soweto	Mapetla (2)	54	54	2007-02-27	51	40	4.77	4.8	4	13.57	4.52	TRUE
60	Soweto	Mapetla (2)	54	58	2007-02-27	51	65	5	4.6	5	14.6	4.86	TRUE
71	Soweto	Mapetla (2)	54	54	2007-02-27	51	40	4.77	4.8	4	13.57	4.52	TRUE
70	Soweto	Mapetla (2)	54	58	2007-02-27	51	65	5	4/6	5	14.6	4.86	TRUE
69	Soweto	Mapetla (2)	59	58	2007-02-28	54	120	4.77	4.6	4	13.37	4.45	TRUE
59	Soweto	Mapetla (2)	59	58	2007-02-28	54	120	4.77	4.6	4	13.37	4.45	TRUE
98	Soweto	Thulani (9)	92	90	2007-03-04	53	20	4.22	4.4	5	13.62	4.54	TRUE
77	Soweto	Mapetla (2)	59	58	2007-03-04	54	120	4.55	4.6	4	13.15	4.38	TRUE
58	Soweto	Mapetla (2)	58	58	2007-03-04	54	120	4.55	4.6	4	13.15	4.38	TRUE
97	Soweto	Thulani (9)	92	90	2007-03-05	53	30	4.33	4.4	5	13.73	4.57	TRUE
87	Soweto	Eldorado Park (6)	68	94	2007-03-05	52	45	3.66	4.6	5	13.26	4.42	TRUE
57	Soweto	Thulani (9)	2	90	2007-03-07	53	10	5	5	5	15	5	TRUE
68	Soweto	Thulani (9)	2	90	2007-03-07	53	10	5	5	5	15	5	TRUE
85	Soweto	Thulani (9)	02	90	2007-03-08	53	15	4.44	5	5	14.44	4.81	TRUE
86	Soweto	Chiawelo (8)	75	95	2007-03-12	95	120	4.88	5	5	14.88	4.96	TRUE
83	Soweto	Chiawelo (8)	75	88	2007-03-15	95	40	4.33	5	5	14.33	4.77	TRUE
84	Soweto	Mapetla (2)	53	54	2007-03-15	51	50	4.88	5	5	14.88	4.96	TRUE
81	Soweto	Eldorado Park (6)	68	94	2007-03-20	52	60	3.88	4.4	5	13.28	4.42	TRUE
82	Soweto	Thulani (9)	92	53	2007-03-21	51	65	5	4.8	5	14.8	4.93	TRUE
80	Soweto	Chiawelo (8)	75	98	2007-03-22	95	40	3.77	3.6	4	11.37	3.79	TRUE
79	Soweto	Mapetla (2)	56b	58	2007-03-29	54	120	4.77	4.8	4	13.57	4.52	TRUE
78	Soweto	Thulani (9)	92	53	2007-04-03	51	40	5	5	5	15	5	TRUE
96	Soweto	Eldorado Park (6)	63	94	2007-04-18	52	30	3.88	4.6	5	13.48	4.49	TRUE
95	Soweto	Chiawelo (8)	75	98	2007-04-19	95	120	4.11	4.4	5	13.51	4.5	TRUE
93	Soweto	Thulani (9)	92	90	2007-04-23	51	60	4.88	4.8	5	14.68	4.89	TRUE
94	Soweto	Thulani (9)	92	53	2007-04-23	51	60	4.77	5	5	14.77	4.92	TRUE
92	Soweto	Chiawelo (8)	76	95	2007-04-24	51	30	4.88	4.8	4	13.68	4.56	TRUE
89	Soweto	Eldorado Park (6)	61	94	2007-04-25	52	45	3.77	4.4	5	13.17	4.39	TRUE
91	Soweto	Mapetla (2)	92	58	2007-04-25	54	120	4.66	4.8	5	14.46	4.82	TRUE
90	Soweto	Chiawelo (8)	75	88	2007-04-26	95	60	4.78	5	5	14.78	4.93	TRUE
88	Soweto	Mapetla (2)	91	54	2007-05-08	51	30	4.77	5	5	14.77	4.92	TRUE
109	Soweto	Thulani (9)	92	53	2007-05-16	51	120	4.88	5	5	14.88	4.96	TRUE
108	Soweto	Eldorado Park (6)	92	94	2007-05-16	52	120	4.33	4.8	5	14.13	4.71	TRUE
106	Soweto	Chiawelo (8)	75	98	2007-05-17	95	45	4.44	4.8	5	14.24	4.75	TRUE
107	Soweto	Chiawelo (8)	92	95	2007-05-17	51	60	5	5	5	15	5	TRUE
105	Soweto	Chiawelo (8)	75	88	2007-05-24	95	45	5	5	5	15	5	TRUE
104	Soweto	Mapetla (2)	57	58	2007-05-25	54	120	4.77	5	4	13.77	4.59	TRUE
103	Soweto	Mapetla (2)	91	54	2007-05-28	51	60	4.66	5	5	14.66	4.88	TRUE
102	Soweto	Thulani (9)	92	90	2007-05-29	53	15	4.55	5	5	14.55	4.85	TRUE
101	Soweto	Eldorado Park (6)	91	94	2007-05-29	52	90	3.77	4.6	5	13.37	4.45	TRUE
100	Soweto	Eldorado Park (6)	91	52	2007-05-29	51	60	4.4	5	5	14.88	4.96	TRUE
116	Soweto	Mapetla (2)	57	58	2007-06-05	54	120	4.66	5	4	13.66	4.55	TRUE
114	Soweto	Eldorado Park (6)	63	94	2007-06-11	52	180	3.66	4.2	5	12.86	4.29	TRUE
113	Soweto	Chiawelo (8)	99	88	2007-06-12	95	45	4.55	5	5	14.55	4.85	TRUE
115	Soweto	Thulani (9)	02	90	2007-06-12	53	30	4.77	4.1	5	13.87	4.62	TRUE
112	Soweto	Eldorado Park (6)	92	94	2007-06-18	52	240	3.44	4	4	11.44	3.81	TRUE
111	Soweto	Eldorado Park (6)	92	94	2007-06-20	51	30	4.33	4.2	4	12.53	4.18	TRUE
110	Soweto	Thulani (9)	93	53	2007-06-28	51	60	4.77	5	5	14.77	4.92	TRUE
							AVG	4.47885	4.44554	4.41071	13.3024	4.43832

## Sheet: Swto CM Y-2
Auto Number	Site	Community Name	Venue	Counselor ID	Date of Evaluation	Evaluator	Session Length	CM - Basic Skills	CM - Info	CM - Referrals	GRAND TOTAL	GRAND AVERAGE	Narrative
117	Soweto	Eldorado Park (6)	61	94	2007-08-07	52	120	4.66	5	5	14.66	4.89	TRUE
118	Soweto	Chiawelo (8)	92	95	2007-08-15	51	120	5	4.8	5	14.8	4.93	TRUE
119	Soweto	Eldorado Park (6)	92	52	2007-08-21	51	120	5	4.8	5	14.8	4.93	TRUE
120	Soweto	Mapetla (2)	92	54	2007-08-22	51	70	4.88	5	5	14.88	4.96	TRUE
121	Soweto	Mapetla (2)	53A	58	2007-08-24	54	180	4.77	5	4	13.77	4.59	TRUE
122	Soweto	Chiawelo (8)	92	98	2007-08-25	51	120	4.66	4.6	4	13.26	4.42	TRUE
123	Soweto	Chiawelo (8)	92	88	2007-08-25	51	120	4.77	4.8	4	13.57	4.52	TRUE
124	Soweto	Thulani (9)	92	90	2007-08-27	51	120	4.88	4.6	4	13.48	4.49	TRUE
125	Soweto	Eldorado Park (6)	61	94	2007-09-03	52	180	4.55	5	5	14.55	4.85	TRUE
126	Soweto	Eldorado Park (6)	61	94	2007-09-03	52	180	4.44	5	5	14.44	4.81	TRUE
127	Soweto	Eldorado Park (6)	63	94	2007-09-04	52	60	4.66	4.8	5	14.46	4.82	TRUE
128	Soweto	Chiawelo (8)	92	98	2007-09-14	51	120	4.88	4.8	4	13.68	4.56	TRUE
129	Soweto	Mapetla (2)	55	58	2007-09-19	54	120	4.77	5	5	14.77	4.92	TRUE
130	Soweto	Mapetla (2)	57	54	2007-09-19	51	60	4.88	5	4	13.88	4.63	TRUE
131	Soweto	Eldorado Park (6)	92	52	2007-10-02	51	120	4.88	4.8	4	13.68	4.56	TRUE
132	Soweto	Chiawelo (8)	92	88	2007-10-02	51	120	4.77	4.8	4	13.57	4.52	TRUE
133	Soweto	Thulani (9)	92	90	2007-10-08	51	50	4.88	4.8	4	13.68	4.56	TRUE
134	Soweto	Thulani (9)	92	49	2007-10-08	51	120	4.88	4	4	12.88	4.29	TRUE
135	Soweto	Mapetla (2)	53	58	2007-10-11	54	60	4.77	5	4	13.77	4.59	TRUE
136	Soweto	Thulani (9)	93	90	2007-10-17	51	120	5	4.8	4	13.8	4.6	TRUE
137	Soweto	Mapetla (2)	92	58	2007-10-17	54	60	4.88	5	4	13.88	4.63	TRUE
138	Soweto	Thulani (9)	92	49	2007-10-19	51	60	4.88	4.6	4	13.48	4.49	TRUE
139	Soweto	Eldorado Park (6)	67	94	2007-10-22	52	120	4.77	5	5	14.77	4.92	TRUE
140	Soweto	Chiawelo (8)	91	01a	2007-10-28	51	30	4.88	4.4	4	13.28	4.43	TRUE
141	Soweto	Mapetla (2)	92	54	2007-11-02	51	70	4.88	4.8	4	13.68	4.56	TRUE
142	Soweto	Eldorado Park (6)	61	94	2007-11-09	52	180	4.55	5	5	14.55	4.85	TRUE
144	Soweto	Chiawelo (8)	71		2007-11-10	01a	20	4.77	4.8	5	14.57	4.86	TRUE
143	Soweto	Thulani (9)	96d	90	2007-11-10	49	90	4	5	5	14	4.67	TRUE
145	Soweto	Eldorado Park (6)	67	94	2007-11-16	51	30	4.88	4.8	4	13.68	4.56	TRUE
146	Soweto	Chiawelo (8)	70	01a	2007-11-17	51	60	4.88	4.4	4	13.28	4.43	TRUE
147	Soweto	Chiawelo (8)	70	88	2007-11-17	51	30	4.77	4.8	4	13.57	4.52	TRUE
148	Soweto	Thulani (9)	93	49	2007-11-24	51	60	5	4.6	4	13.6	4.53	TRUE
149	Soweto	Mapetla (2)	92	58	2007-11-25	54	60	4.88	5	4	13.88	4.63	TRUE
150	Soweto	Eldorado Park (6)	61	94	2007-12-05	52	180	4.55	5	5	14.55	4.85	TRUE
152	Soweto	Mapetla (2)	53	58	2007-12-06	54	60	4.77	5	4	13.77	4.59	TRUE
151	Soweto	Thulani (9)	96d	90	2007-12-06	49	120	5	5	5	15	5	TRUE
153	Soweto	Eldorado Park (6)	69	52	2008-01-17	51	60	4.88	5	5	14.88	4.96	TRUE
154	Soweto	Chiawelo (8)	71	98	2008-01-21	01a	60	4.33	5.2	5	14.53	4.84	TRUE
155	Soweto	Chiawelo (8)	75	01a	2008-01-31	51	60	4.88	4.4	4	13.28	4.43	TRUE
158	Soweto	Eldorado Park (6)	61	94	2008-02-07	52	150	4.55	5	5	14.55	4.85	TRUE
156	Soweto	Eldorado Park (6)	61	94	2008-02-07	52	180	4.88	5	5	14.88	4.96	TRUE
157	Soweto	Mapetla (2)	92	58	2008-02-07	58	60	5	5	5	15	5	TRUE
159	Soweto	Chiawelo (8)	71	98	2008-02-08	01a	60	4.22	4	5	13.22	4.41	TRUE
160	Soweto	Mapetla (2)	58b	58	2008-02-10	54	60	5	5	5	15	5	TRUE
161	Soweto	Thulani (9)	93	90	2008-02-14	51	20	4.88	5	4	13.88	4.63	TRUE
165	Soweto	Eldorado Park (6)	61	94	2008-02-16	52	240	4.66	5	5	14.66	4.89	TRUE
162	Soweto	Mapetla (2)	57	58	2008-02-16	54	60	5	5	5	15	5	TRUE
163	Soweto	Mapetla (2)	57	88	2008-02-16	51	20	4.77	4.8	4	13.57	4.52	TRUE
164	Soweto	Mapetla (2)	57	54	2008-02-16	51	30	4.88	5	5	14.88	4.96	TRUE
166	Soweto	Mapetla (2)	53	58	2008-02-18	54	60	5	5	5	15	5	TRUE
167	Soweto	Chiawelo (8)	92	01a	2008-03-02	51	40	4.88	4.2	4	13.08	4.36	TRUE
168	Soweto	Chiawelo (8)	71	98	2008-03-07	01a	90	4.66	4.8	5	14.46	4.82	TRUE
169	Soweto	Eldorado Park (6)	61	94	2008-03-10		180	4.66	5	5	14.66	4.89	TRUE
170	Soweto	Eldorado Park (6)	65	94	2008-03-17	52	60	4.66	5	5	14.66	4.89	TRUE
171	Soweto	Mapetla (2)	57	58	2008-03-18	54	60	4.88	5	5	14.88	4.96	TRUE
172	Soweto	Thulani (9)	92	88	2008-03-27	51	40	5	4.6	4	13.6	4.53	TRUE
173	Soweto	Mapetla (2)	56	58	2008-03-27	54	60	4.88	5	5	14.88	4.96	TRUE
174	Soweto	Eldorado Park (6)	92	52	2008-03-28	51	60	5	5	5	15	5	TRUE
180	Soweto	Eldorado Park (6)	67	94	2008-04-02	52	60	4.44	5	5	14.44	4.81	TRUE
175	Soweto	Mapetla (2)	92	54	2008-04-02	51	60	4.88	5	5	14.88	4.96	TRUE
176	Soweto	Thulani (9)	92	90	2008-04-03	51	60	5	4.8	4	13.8	4.6	TRUE
177	Soweto	Chiawelo (8)	78a	01a	2008-04-03	51	60	4.88	4.6	4	13.48	4.49	TRUE
178	Soweto	Chiawelo (8)	71	98	2008-04-04	01A	60	4.66	4.8	5	14.46	4.82	TRUE
179	Soweto	Eldorado Park (6)	61	94	2008-04-04	52	180	4.66	5	5	14.66	4.89	TRUE
181	Soweto	Mapetla (2)	58	58	2008-04-13	54	60	4.88	5	5	14.88	4.96	TRUE
182	Soweto	Thulani (9)	93a	88	2008-04-17	90	90	5	5	4	14	4.67	TRUE
183	Soweto	Mapetla (2)	53	58	2008-04-20	54	60	5	5	5	15	5	TRUE
184	Soweto	Mapetla (2)	92	54	2008-04-25	51	50	4.88	5	4	13.88	4.63	TRUE
185	Soweto	Chiawelo (8)	92	01a	2008-04-25	51	30	5	4.8	4	13.8	4.6	TRUE
186	Soweto	Eldorado Park (6)	61a	52	2008-04-26	51	120	5	4.8	4	13.8	4.6	TRUE
187	Soweto	Thulani (9)	96e	90	2008-04-27	51	90	5	5	4	14	4.67	TRUE
188	Soweto	Mapetla (2)	91	54	2008-05-12	51	40	4.88	5	4	13.88	4.63	TRUE
189	Soweto	Eldorado Park (6)	91	52	2008-05-13	51	120	5	4.8	4	13.8	4.6	TRUE
190	Soweto	Chiawelo (8)	91	01a	2008-05-14	51	65	5	4.8	4	13.8	4.6	TRUE
192	Soweto	Chiawelo (8)	70	01a	2008-05-18	51	180	5	4.8	4	13.8	4.6	TRUE
191	Soweto	Mapetla (2)	58c	58	2008-05-18	54	60	4.88	5	5	14.88	4.96	TRUE
193	Soweto	Eldorado Park (6)	63	94	2008-05-19	52	90	4.55	5	5	14.55	4.85	TRUE
194	Soweto	Thulani (9)	96d	90	2008-05-20	51	30	4.88	5	4	13.88	4.63	TRUE
195	Soweto	Thulani (9)	95d	88	2008-05-25	90	90	4.33	5	5	14.33	4.78	TRUE
196	Soweto	Eldorado Park (6)	61	94	2008-05-30	05	120	4.44	5	5	14.44	4.81	TRUE
198	Soweto	Chiawelo (8)	70	98	2008-06-01	01A	90	4.77	4.8	5	14.57	4.86	TRUE
197	Soweto	Mapetla (2)	58d	58	2008-06-01	54	60	4.88	5	5	14.88	4.96	TRUE
199	Soweto	Mapetla (2)	58d	58	2008-06-01	54	60	4.77	5	5	14.77	4.92	TRUE
200	Soweto	Eldorado Park (6)	63	94	2008-06-09	52	120	3.77	4.2	4	11.97	3.99	TRUE
201	Soweto	Eldorado Park (6)	91	52	2008-06-10	51	40	5	5	4	14	4.67	TRUE
202	Soweto	Thulani (9)	92	88	2008-06-14	90	45	4.8	5	5	14.8	4.93	TRUE
204	Soweto	Thulani (9)	93	90	2008-06-16	51	20	5	4.8	5	14.8	4.93	TRUE
203	Soweto	Mapetla (2)	58e	58	2008-06-16	54	60	4.88	5	5	14.88	4.96	TRUE
206	Soweto	Chiawelo (8)	70	01a	2008-06-17	51	30	5	5	4	14	4.67	TRUE
205	Soweto	Eldorado Park (6)	61	94	2008-06-17	52	30	3.44	3.4	4	10.84	3.61	TRUE
207	Soweto	Chiawelo (8)	71	98	2008-06-30	01a	90	4.77	4.8	5	14.57	4.86	TRUE
208	Soweto	Thulani (9)	95d	88	2008-07-12	90	30	5	4.8	5	14.8	4.93	TRUE
209	Soweto	Mapetla (2)	53a	58	2008-07-13	54	60	5	5	5	15	5	TRUE
210	Soweto	Chiawelo (8)	92	01a	2008-07-18	51	50	5	4.8	5	14.8	4.93	TRUE
211	Soweto	Thulani (9)	93	06c	2008-07-19	51	70	4.77	3.6	4	12.37	4.12	TRUE
212	Soweto	Mapetla (2)	91	54	2008-07-21	51	60	5	5	5	15	5	TRUE
213	Soweto	Eldorado Park (6)	92	52	2008-07-24	51	120	5	4.8	5	14.8	4.93	TRUE
214	Soweto	Mapetla (2)	58c	58	2008-07-27	54	60	4.77	5	5	14.77	4.92	TRUE
215	Soweto	Chiawelo (8)	71	98	2008-07-28	01a	90	4.77	4.8	5	14.57	4.86	TRUE
							AVG	4.79293	4.83434	4.55556	14.1828	4.72758

## Sheet: Swto CM Y-3
Auto Number	Site	Community Name	Venue	Counselor ID	Date of Evaluation	Evaluator	Session Length	CM - Basic Skills	CM - Info	CM - Referrals	GRAND TOTAL	GRAND AVERAGE	Narrative
216	Soweto	Thulani (9)	96e	88	2008-08-03	90	90	5	4.6	5	14.6	4.87	TRUE
217	Soweto	Eldorado Park (6)	92	94	2008-08-04	52	60	4.66	5	5	14.66	4.89	TRUE
218	Soweto	Chiawelo (8)	92	06c	2008-08-07	51	40	4.88	3.8	3	11.68	3.89	TRUE
219	Soweto	Thulani (9)	94a	90	2008-08-08	51	30	5	4.8	4	13.8	4.6	TRUE
221	Soweto	Mapetla (2)	92	58	2008-08-11	54	60	5	5	5	15	5	TRUE
220	Soweto	Mapetla (2)	91	54	2008-08-11	51	30	4.88	5	5	14.88	4.96	TRUE
222	Soweto	Mapetla (2)	92	58	2008-08-15	54	60	5	5	5	15	5	TRUE
225	Soweto	Mapetla (2)	02	58	2008-08-17	54	60	4.77	5	5	14.77	4.92	TRUE
223	Soweto	Chiawelo (8)	71	98	2008-08-20	01A	90	4.66	4.8	4	13.46	4.49	TRUE
224	Soweto	Eldorado Park (6)	92	94	2008-08-21	52	45	4.55	5	5	14.55	4.85	TRUE
226	Soweto	Eldorado Park (6)	91	52	2008-09-04	51	375	5	4.8	5	14.8	4.93	TRUE
227	Soweto	Eldorado Park (6)	92	94	2008-09-06	52	60	4.55	5	5	14.55	4.85	TRUE
228	Soweto	Eldorado Park (6)	61	94	2008-09-19	52	90	4.22	5	5	14.22	4.74	TRUE
229	Soweto	Mapetla (2)	59b	58	2008-09-20	54	60	5	5	4.77	14.77	4.92	TRUE
231	Soweto	Chiawelo (8)	71	98	2008-09-22	01A	90	4.77	4.8	5	14.57	4.86	TRUE
232	Soweto	Chiawelo (8)	71	98	2008-09-22	01A	90	4.88	4.6	5	14.48	4.83	TRUE
230	Soweto	Chiawelo (8)	91	01a	2008-09-22	51	60	5	4.8	4	13.8	4.6	TRUE
233	Soweto	Eldorado Park (6)	04	94	2008-09-23	52	45	4.55	5	5	14.55	4.85	TRUE
234	Soweto	Eldorado Park (6)	04	94	2008-09-24	52	30	4.22	5	5	14.22	4.74	TRUE
235	Soweto	Mapetla (2)	57	58	2008-10-04	54	60	4.77	5	5	14.77	4.92	TRUE
236	Soweto	Chiawelo (8)	71	98	2008-10-11	01A	90	4.66	4.8	5	14.46	4.82	TRUE
237	Soweto	Mapetla (2)	57	58	2008-10-18	54	60	4.88	5	5	14.88	4.96	TRUE
238	Soweto	Mapetla (2)	57	54	2008-10-18	51	60	5	4.8	5	14.8	4.93	TRUE
239	Soweto	Chiawelo (8)	71	98	2008-10-22	01A	90	4.66	4.8	5	14.46	4.82	TRUE
240	Soweto	Mapetla (2)	53	58	2008-10-26	54	60	4.77	5	5	14.77	4.92	TRUE
241	Soweto	Chiawelo (8)	70	01a	2008-10-30	51	90	5	4.6	4	13.6	4.53	TRUE
242	Soweto	Chiawelo (8)	71	98	2008-11-03	01A	90	4.77	4.8	5	14.57	4.86	TRUE
243	Soweto	Mapetla (2)	50a	58	2008-11-06	54	60	4.77	5	5	14.77	4.92	TRUE
245	Soweto	Chiawelo (8)	71	98	2008-11-12	01A	90	4.77	4.8	5	14.57	4.86	TRUE
244	Soweto	Eldorado Park (6)	99		2008-11-12		30	4.33	5	1	10.33	3.44	TRUE
246	Soweto	Eldorado Park (6)	61	94	2008-11-14	52	180	4.44	5	1	10.44	3.48	TRUE
247	Soweto	Thulani (9)	96d	06c	2008-11-14	51	90	5	4.6	4	13.6	4.53	TRUE
248	Soweto	Mapetla (2)	53c	58	2008-11-23	54	60	4.77	5	5	14.77	4.92	TRUE
249	Soweto	Eldorado Park (6)	92		2008-11-25	52	30	4.55	5	5	14.55	4.85	TRUE
250	Soweto	Chiawelo (8)	71	98	2008-11-27	01A	90	4.66	4.8	5	14.46	4.82	TRUE
251	Soweto	Eldorado Park (6)	69b	94	2008-12-01	52	60	4.22	5	5	14.22	4.74	TRUE
252	Soweto	Chiawelo (8)	71	98	2008-12-11	01A	90	4.77	4.8	5	14.57	4.86	TRUE
253	Soweto	Mapetla (2)	50	58	2008-12-30	54	60	4.77	5	5	14.77	4.92	TRUE
254	Soweto	Mapetla (2)	99	58	2009-01-13	54	60	4.77	5	5	14.77	4.92	TRUE
255	Soweto	Mapetla (2)	99	58	2009-01-20	54	60	4.66	5	5	14.66	4.89	TRUE
256	Soweto	Eldorado Park (6)	99	94	2009-01-26	52	30	4.33	5	5	14.33	4.78	TRUE
257	Soweto	Mapetla (2)	99	58	2009-02-03	54	60	4.77	5	5	14.77	4.92	TRUE
261	Soweto	Eldorado Park (6)	99	94	2009-02-10	52	60	4.66	5	5	14.66	4.89	TRUE
258	Soweto	Thulani (9)	96e	06c	2009-02-14	51	60	4.88	4.6	4	13.48	4.49	TRUE
259	Soweto	Mapetla (2)	53	58	2009-02-14	54	60	4.88	5	5	14.88	4.96	TRUE
260	Soweto	Thulani (9)	94d	07d	2009-02-14	51	120	4.77	4.04	4	12.81	4.27	TRUE
262	Soweto	Mapetla (2)	53	58	2009-02-14	54	60	4.77	5	5	14.77	4.92	TRUE
263	Soweto	Eldorado Park (6)	99	94	2009-02-17	52	90	4.55	5	5	14.55	4.85	TRUE
264	Soweto	Eldorado Park (6)	61	52	2009-03-03	51	90	5	4.8	4	13.8	4.6	TRUE
265	Soweto	Mapetla (2)	53		2009-03-04	51	45	5	5	5	15	5	TRUE
266	Soweto	Chiawelo (8)	70	98	2009-03-05	51	120	5	5	5	15	5	TRUE
267	Soweto	Thulani (9)	96d	07d	2009-03-06	51	90	5	4.6	4	13.6	4.53	TRUE
268	Soweto	Mapetla (2)	99	58	2009-03-16	54	60	4.77	5	5	14.77	4.92	TRUE
269	Soweto	Mapetla (2)	99	58	2009-04-14	54	60	4.77	5	5	14.77	4.92	TRUE
270	Soweto	Mapetla (2)	99	58	2009-04-24	54	60	4.88	5	5	14.88	4.96	TRUE
271	Soweto	Thulani (9)	96d	06c	2009-05-09	51	120	5	4.6	4	13.6	4.53	TRUE
272	Soweto	Thulani (9)	92	07d	2009-05-09	51	30	4.88	4.4	4	13.28	4.43	TRUE
273	Soweto	Mapetla (2)	99	58	2009-05-20	54	60	4.77	5	5	14.77	4.92	TRUE
274	Soweto	Mapetla (2)	99	58	2009-06-12	54	60	4.77	5	5	14.77	4.92	TRUE
275	Soweto	Thulani (9)	99	06c	2009-06-22	08a	60	4.44	5	5	14.44	4.81	TRUE
							AVG	4.75783	4.864	4.64617	14.268	4.75533

## Sheet: Swto VCT Y-1
AutoNumber	Site	Community Name	Venue	Counselor ID	Date of Evaluation	Evaluator	Session Length	Pre Test or Post Test	Individual or Couple	A - Basic Counseling Skills	B - Introduction & Orientation to the Session	C - Risk Assessment	D - Reducing Risk	E - HIV Test Preparation	F - Giving HIV Test Result	G - Risk Reduction Plan	H -Id Support for RR Plan	I - Negotiate Disclosure and Partner Referral	J - Id Source of Support and Referrals	GRAND TOTAL	GRAND AVERAGE	Narrative Comments
6	Soweto	Eldorado Park (6)	Bouhiana	59	2006-06-07	Keabetswe Motingoe	N/A	both	Individual	4	4	4	4	4	5	3.4	3.2	4	4	39.6	3.96	FALSE
7	Soweto	Eldorado Park (6)	Bouhiana	59	2006-06-07	Keabetswe Motingoe	35	both	Individual	4.3	4.4	4.1	4.2	4.1	4.2	4	4	4.1	4	41.4	4.14	FALSE
2	Soweto	Mapetla (2)	04	78	2006-06-08	62	55	both	Individual	3	3	3	3	3	4	4	3	3	4	33	3.3	FALSE
5	Soweto	Mapetla (2)	04	77 JM	2006-06-08	91	45	both	Individual	3.2	3.3	4	3.4	4.2	4	3.4	3	3.4	3.3	35.2	3.52	FALSE
3	Soweto	Eldorado Park (6)	12	89	2006-06-14	72	70	both	Individual	5	4	4	4	4	4	3	3	3	4	38	3.8	TRUE
4	Soweto	Eldorado Park (6)	12	64	2006-06-14	70	N/A	both	N/A	4	5	4	3.4	4	4	4	4	4.1	4	40.5	4.05	TRUE
8	Soweto	Eldorado Park (6)	12	66	2006-06-14	72	80	both	Individual	3	4	4	4	4	4	4	3	4	4	38	3.8	TRUE
1	Soweto	Mapetla (2)	01	83	2006-06-14	62	55	both	Individual	3	3	4	3	3	3	4	3	3	4	33	3.3	TRUE
21	Soweto	Mapetla (2)	01	87 NV	2006-06-15	62	55	both	Individual	4.2	4.1	4.2	4	3.1	4.3	3.7	4	3.6	4	39.2	3.92	TRUE
20	Soweto	Chiawelo (8)	33	87	2006-06-23	72	94	both	Individual	3	4	4	3	4	4	4	4	3	3	36	3.6	TRUE
18	Soweto	Chiawelo (8)	33	59	2006-06-23	72	N/A	both	Individual	4	4	4	4	4	4	4	4	4	4	40	4	TRUE
19	Soweto	Chiawelo (8)	36	77	2006-06-27	72	N/A	both	Individual	3	3	4	3	4	4	3	3	3	4	34	3.4	TRUE
16	Soweto	Eldorado Park (6)	12	66	2006-06-28	70	50	both	Individual	3.3	3.7	3.3	3.7	3.8	3.8	3.4	4	3.8	3.6	36.4	3.64	TRUE
17	Soweto	Chiawelo (8)	36	83	2006-06-28	72	54	both	Individual	4.78	4.57	4.67	4	4.67	4.67	4.56	4.5	4.57	4.33	45.32	4.53	TRUE
15	Soweto	Chiawelo (8)	36	64	2006-06-30	72	49	both	Individual	4.39	4.14	4.44	4.44	4.5	4.66	4.67	4.25	4.66	4.67	44.82	4.48	TRUE
13	Soweto	Eldorado Park (6)	14	83	2006-07-03	80	50	both	Individual	3.8	3.86	3.7	3.6	4.2	4.2	3.4	4	2.6	2.2	35.6	3.56	TRUE
14	Soweto	Chiawelo (8)	34	63	2006-07-03	72	70	both	Individual	4	4	4	4	4	4	4	4	3.42	4	39.42	3.94	TRUE
12	Soweto	Mapetla (2)	04	78	2006-07-04	62	55	both	Individual	4.6	3.5	4.1	4.2	4.4	4.4	4.4	4.1	4.3	4.4	42.4	4.24	TRUE
11	Soweto	Eldorado Park (6)	14	66	2006-07-05	82	45	both	Individual	4.23	4.42	4.11	4.22	4.33	4.14	4	4.25	3.38	4.66	41.74	4.17	TRUE
10	Soweto	Eldorado Park (6)	14	83	2006-07-05	82	50	both	Individual	4.23	4.42	4.44	4.44	4.58	4.57	4.22	4.5	4.14	4.33	43.87	4.39	TRUE
9	Soweto	Chiawelo (8)	34	77	2006-07-06	72	65	both	Individual	4.23	4.14	3.89	4	4.42	4.75	4.33	4.25	4.5	4.17	42.68	4.27	TRUE
40	Soweto	Chiawelo (8)	37	77	2006-07-10	62	55	both	Individual	4.3	4.28	4.5	3.88	4.33	4.42	4.33	4	4.42	4.5	42.96	4.29	TRUE
22	Soweto	Mapetla (2)	05	64	2006-07-11	91	48	both	Individual	4.3	4.28	4.37	4.11	4.16	4.28	3.88	4.25	4.14	4.33	42.1	4.21	TRUE
25	Soweto	Eldorado Park (6)	11	89	2006-07-14	70	49	both	Individual	4.23	4.14	4.33	4.11	4	4	3.77	4.25	4.28	3.83	40.94	4.09	TRUE
23	Soweto	Mapetla (2)	05	97	2006-07-14	91	50	both	Individual	4.3	4	4.11	3.88	4.16	4.33	4	4.25	3.83	4	40.86	4.09	TRUE
26	Soweto	Chiawelo (8)	33	87	2006-07-19	72	64	both	Individual	4.46	4.57	4.66	4.66	4.66	5	4	4	4	4.59	44.6	4.46	TRUE
27	Soweto	Eldorado Park (6)	12	89	2006-07-19	70	46	both	Individual	4.07	3.85	4	4.22	4	4.14	4.11	4	4.14	4.16	40.69	4.06	TRUE
28	Soweto	Mapetla (2)	33	92	2006-07-20	62	60	both	Individual	4.15	4.14	4.11	3.88	4.25	4.42	3.77	4	4.14	4.33	41.19	4.11	TRUE
29	Soweto	Mapetla (2)	08	64	2006-07-20	62	50	both	Individual	4.53	4.71	4.66	4.66	4.58	4.71	4.44	4.5	4.42	4.66	45.87	4.58	TRUE
30	Soweto	Chiawelo (8)	33	59	2006-07-20	72	50	both	Individual	4	4	4	4	4.33	4.28	4.22	4	3.5	4.44	40.77	4.07	TRUE
32	Soweto	Mapetla (2)	08	78	2006-07-21	91	48	both	Individual	4.07	4.42	3.88	3.77	4.16	4	3.88	4	4	4	40.18	4.02	TRUE
33	Soweto	Chiawelo (8)	37	59	2006-07-24	72	50	both	Individual	4.23	4.42	4.33	4.22	4.25	4.14	4	4	4.33	4.5	42.42	4.24	TRUE
31	Soweto	Mapetla (2)	07	64	2006-07-28	62	48	both	Individual	4.46	4.57	4.62	4.22	4.25	4.42	4.22	4.5	4.42	4.33	44.01	4.4	TRUE
35	Soweto	Mapetla (2)	01	78	2006-08-01	Koena Peters	50	both	Individual	4.46	4.28	4.33	4.44	4.18	4.28	4.2	4.5	5	4.5	44.35	4.44	TRUE
48	Soweto	Mapetla (2)	01	78	2006-08-01	Koena Peters	50	both	Individual	4.46	4.28	4.33	4.44	4.18	4.28	4.2	4.5	5.16	4.5	44.35	4.44	TRUE
36	Soweto	Chiawelo (8)	30	77	2006-08-07	62	45	both	Individual	4.46	4.42	4.44	4.33	4.33	4.57	4.55	4.25	4.42	4.66	44.43	4.44	TRUE
37	Soweto	Chiawelo (8)	30	87	2006-08-08	62	65	both	Individual	4.53	4.28	4.55	4.55	4.41	4.71	4.44	4.5	4.42	4.5	44.89	4.48	TRUE
55	Soweto	Eldorado Park (6)	12	66	2006-08-10	72	50	both	Individual	4	4	4	4	4.33	4.33	4.22	4	4	4.66	41.54	4.15	TRUE
38	Soweto	Eldorado Park (6)	12	66	2006-08-10	72	50	both	Individual	4	4	4	4	4.33	4.33	4.02	4	4	4.66	41.34	4.13	TRUE
39	Soweto	Mapetla (2)	03	92	2006-08-11	70	47	both	Individual	4.15	3.85	3.77	3.88	4.16	3.14	4.11	4	3.85	3.16	38.07	3.8	TRUE
49	Soweto	Chiawelo (8)	33	87	2006-08-17	71	60	both	Individual	4.3	4.57	4.33	4.22	4.33	4.16	4.44	4.5	4.33	4.33	43.51	4.35	TRUE
34	Soweto	Chiawelo (8)	33	77	2006-08-17	80	55	both	Individual	4	3.85	3.88	4.11	3.91	3.42	3.37	4.25	3.66	4.5	38.95	3.9	TRUE
50	Soweto	Chiawelo (8)	33	59	2006-08-17	91	55	both	Individual	4.15	4.14	4.22	4	4.16	4.33	4.33	4	4	4.33	41.66	4.16	TRUE
54	Soweto	Eldorado Park (6)	14	89	2006-08-18	72	50	both	Individual	4.15	4.28	4.33	4	4.25	4.33	4	4	4.5	4.2	42.04	4.2	TRUE
51	Soweto	Eldorado Park (6)	14	83	2006-08-18	86	50	both	Individual	4.15	4.28	4.2	3.66	4	4	N/A	N/A	N/A	3.8	28.09	4.01	TRUE
43	Soweto	Chiawelo (8)	37	77	2006-08-22	62	47	both	Individual	4.07	4.42	4.44	4.11	4.33	4.42	4	4.5	4.42	4.5	43.21	4.32	TRUE
44	Soweto	Chiawelo (8)	34	87	2006-08-23	62	70	both	Individual	4.3	4.42	4.33	4.66	4.33	4.57	4.55	4.5	4.42	4.5	44.58	4.45	TRUE
47	Soweto	Mapetla (2)	08	78	2006-08-24	70	48	both	Individual	4.15	4.28	4	3.88	4.16	4.28	4.22	4.25	4.14	4.5	41.86	4.18	TRUE
52	Soweto	Chiawelo (8)	34	59	2006-08-24	62	50	both	Individual	4.3	4.28	4.44	4.55	4.5	4.42	4.33	4.25	4.42	4.5	43.99	4.39	TRUE
42	Soweto	Chiawelo (8)	37	77	2006-08-29	62	50	both	Individual	4.38	4.42	4.44	4.33	4.41	4.57	4.33	4.25	4.28	4.5	43.91	4.39	TRUE
45	Soweto	Chiawelo (8)	37	59	2006-08-31	62	70	both	Individual	4.38	4.42	4.44	4.44	4.33	4.57	4.44	4.5	4.42	4.5	44.46	4.44	TRUE
53	Soweto	Eldorado Park (6)	15	89	2006-09-06	Margaret Radebe	50	both	Individual	4.15	4.14	4.22	4.11	4.16	4.28	4	4.5	4	4.33	41.89	4.18	TRUE
46	Soweto	Chiawelo (8)	31	87	2006-09-08	70	60	both	Individual	4.3	4.42	4.33	4.22	4.33	4	4.33	4.25	4.42	4.33	42.93	4.29	TRUE
71	Soweto	Mapetla (2)	04	64	2006-09-11	86	55	both	Individual	4.53	4.44	4.33	4.44	4.33	4.33	4.11	4	4.33	4.2	42.74	4.27	TRUE
56	Soweto	Eldorado Park (6)	16	89	2006-09-12	62	60	both	Individual	4.15	4.28	4.33	4.33	4.41	4.57	4.33	4	4.42	4.33	43.15	4.31	TRUE
57	Soweto	Eldorado Park (6)	16	83	2006-09-14	91	70	both	Individual	4.15	4	4.11	4.11	3.91	4	3.77	4	3.06	4	39.71	3.97	TRUE
58	Soweto	Eldorado Park (6)	16	66	2006-09-15	91	70	both	Individual	4	4.14	4.22	4.22	4.25	4.5	4.11	4.5	4.33	4.16	42.43	4.24	TRUE
59	Soweto	Eldorado Park (6)	17	83	2006-09-20	62	65	both	Individual	4.3	4.57	4.44	4.44	4.33	4.57	4.33	4.5	4.42	4.5	44.4	4.44	TRUE
60	Soweto	Mapetla (2)	07	78	2006-09-20	86	60	both	Individual	4.46	3.85	4.25	3.88	4	3.28	3.77	4	4.16	4.4	40.05	4	TRUE
61	Soweto	Eldorado Park (6)	17	66	2006-09-21	62	50	both	Individual	4.15	4.14	4.22	4	4.16	4.42	3.77	4	3.71	4.33	40.9	4.09	TRUE
62	Soweto	Eldorado Park (6)	18	89	2006-09-27	91	70	both	Individual	3.92	4.28	4.11	4	4.08	4	4	4	4	4.5	40.89	4.08	TRUE
63	Soweto	Eldorado Park (6)	18	66	2006-09-27	62	55	both	Individual	4.23	4.28	4.22	4	4.25	4.42	3.88	4	4.42	4.33	42.03	4.2	TRUE
64	Soweto	Mapetla (2)	08	92	2006-09-27	86	60	both	Individual	4.5	4.42	4.25	4	4.33	4.33	4.11	4.28	4.66	4.2	42.7	4.27	TRUE
65	Soweto	Mapetla (2)	08	64	2006-09-29	86	55	both	Individual	4.46	4.71	4.25	4.33	4.41	4.5	4.44	4.25	4.33	4.4	44.8	4.48	TRUE
66	Soweto	Chiawelo (8)	31	59	2006-10-04	86	60	both	Individual	4.61	4.71	4.55	4.11	4.5	4.66	4.44	4.5	4.57	4.4	45.05	4.5	TRUE
68	Soweto	Mapetla (2)	06	92	2006-10-06	91	70	both	Individual	4.23	4.28	4.22	4.22	4.33	4	4.11	4.25	4.33	4.5	42.47	4.24	TRUE
73	Soweto	Eldorado Park (6)	11	66	2006-10-06	82	50	both	Individual	4.3	4.42	4.55	4.22	4.5	4.28	4.11	4.5	4.28	4.5	43.66	4.36	TRUE
72	Soweto	Chiawelo (8)	31	77	2006-10-06	80	55	both	Individual	4.53	4.42	4.44	4.5	4.1	3.71	4.22	4.5	3.71	3.16	41.29	4.12	TRUE
69	Soweto	Mapetla (2)	06	64	2006-10-06	62	65	both	Individual	4.53	4.42	4.55	4.44	4.58	4.57	4	4.75	4.57	4.66	45.07	4.5	TRUE
74	Soweto	Eldorado Park (6)	11	82	2006-10-07	82	45	both	Individual	4.15	4.28	4.55	4.33	4	4.28	3.77	4	4.28	4.5	42.14	4.21	TRUE
75	Soweto	Mapetla (2)	03	78	2006-10-09	62	60	both	Individual	4.23	4.28	4.22	3.88	4.41	4.42	4.22	4.5	4.28	4.33	42.77	4.27	TRUE
67	Soweto	Mapetla (2)	03	78	2006-10-09	62	60	both	Individual	4.23	4.28	4.22	3.88	4.41	4.42	4.22	4.5	4.28	4.33	42.77	4.27	TRUE
76	Soweto	Mapetla (2)	03	92	2006-10-11	91	80	both	Individual	4.3	4.42	4.55	4.44	4.25	4.16	4.22	4.75	4.5	4.66	44.25	4.42	TRUE
70	Soweto	Mapetla (2)	03	92	2006-10-11	91	80	both	Individual	4.3	4.42	4.55	4.44	4.25	4.16	4.22	4.78	4.5	4.66	44.25	4.42	TRUE
78	Soweto	Chiawelo (8)	36	77	2006-10-12	86	65	both	Individual	4.38	4.42	4.28	4.22	4.58	4.33	3.88	4.25	3.33	4.4	42.07	4.2	TRUE
77	Soweto	Eldorado Park (6)	20	83	2006-10-12	70	58	both	Individual	4.3	4.28	4.11	4.44	4.25	4.28	4	4	4.14	4.5	42.3	4.23	TRUE
79	Soweto	Chiawelo (8)	36	87	2006-10-19	86	75	both	Individual	4.84	4.71	4.77	4.66	4.83	4.85	4.77	4.75	4.85	4.6	47.63	4.76	TRUE
80	Soweto	Mapetla (2)	02	78	2006-10-19	62	65	both	Individual	4.38	4.57	4.44	4.44	4.66	4.71	4.22	4.5	4.42	4.66	45	4.5	TRUE
81	Soweto	Mapetla (2)	02	64	2006-10-19	91	90	both	Individual	5	5	4.66	4.44	4.66	5	4.77	4	4.71	4.5	46.74	4.67	TRUE
82	Soweto	Mapetla (2)	02	92	2006-10-20	62	75	both	Individual	4.15	4.57	4	4.33	4.5	4.71	4.22	4.5	4.57	4.5	44.05	4.4	TRUE
83	Soweto	Mapetla (2)	08	64	2006-10-30	91	80	both	Individual	5	4.71	4.66	4.88	4.83	4.66	4.77	5	4.66	4.83	48.17	4.82	TRUE
84	Soweto	Mapetla (2)	Sports Ground	92	2006-11-01	62	60	both	Individual	4.38	4.28	4.33	4.11	4.5	4.57	4.22	4.25	4.42	4.5	43.56	4.35	TRUE
85	Soweto	Mapetla (2)	05	78	2006-11-02	91	80	both	Individual	4.53	4.71	4.33	4.33	4.58	4.33	4.22	4.5	4.5	4.66	44.69	4.46	TRUE
86	Soweto	Eldorado Park (6)	24	89	2006-11-07	70	55	both	Individual	4.23	4.42	4	4	4.16	4.42	3.88	4	4.14	4.33	41.58	4.15	TRUE
87	Soweto	Mapetla (2)	05	64	2006-11-08	62	60	both	Individual	4.92	4.83	4.88	4.77	4.83	4.57	4.77	5	4.71	4.83	48.11	4.81	TRUE
89	Soweto	Chiawelo (8)	33	59	2006-11-08	86	65	both	Individual	4.76	4.71	4.75	4.6	4.85	4.85	4.77	4.5	4.06	4.4	46.81	4.68	TRUE
88	Soweto	Eldorado Park (6)	24	83	2006-11-09	70	58	both	Individual	4.15	4.71	4.66	4.66	4.75	4.85	4.66	5	4.85	4.83	47.12	4.71	TRUE
90	Soweto	Eldorado Park (6)	24	66	2006-11-10	80	55	both	Individual	4.61	4.71	4.66	4.66	4.66	4.66	4.33	4.75	4.71	4.8	46.55	4.65	TRUE
91	Soweto	Mapetla (2)	01	92	2006-11-16	62	70	both	Individual	4.53	4.42	4.44	4.22	4.5	4.42	4.44	4.5	4.57	4.66	44.7	4.47	TRUE
92	Soweto	Mapetla (2)	01	64	2006-11-16	62	65	both	Individual	5	4.85	4.66	4.66	4.75	4.71	4.66	5	4.71	4.66	47.66	4.76	TRUE
93	Soweto	Chiawelo (8)	31	59	2006-11-21	86	60	both	Individual	4.84	4.85	4.66	4.77	4.75	4.83	4.66	4.75	4.66	4.8	47.57	4.75	TRUE
94	Soweto	Eldorado Park (6)	23	89	2006-11-22	82	50	both	Individual	4.53	4.57	4.44	4.44	4.58	4.57	4.33	4.75	4	4.66	44.87	4.48	TRUE
96	Soweto	Chiawelo (8)	31	77	2006-11-23	86	60	both	Individual	4.69	4.57	4.66	4.55	4.75	4.5	4.55	4.75	4.66	4.2	45.88	4.58	TRUE
95	Soweto	Mapetla (2)	06	64	2006-11-23	91	76	both	Individual	4.84	4.71	4.66	4.55	4.75	4.5	4.66	4.5	4.66	4.5	46.33	4.63	TRUE
97	Soweto	Mapetla (2)	06	92	2006-11-24	62	65	both	Individual	4.3	4.42	4.44	4.4	4.5	4.57	4.33	4.5	4.28	4.5	43.95	4.39	TRUE
98	Soweto	Mapetla (2)	06	78	2006-11-24	62	60	both	Individual	4.53	4.57	4.44	4.44	4.58	4.71	4.55	4.5	4.57	4.5	45.39	4.53	TRUE
103	Soweto	Mapetla (2)	02	78	2006-12-05	62	55	both	Individual	4.53	4.57	4.55	4.55	4.58	4.71	4.55	4.5	4.42	4.66	45.62	4.56	TRUE
105	Soweto	Chiawelo (8)	36	59	2006-12-05	86	65	both	Individual	4.84	4.71	4.75	4.88	4.75	4.83	4.66	4.5	4.66	4.8	47.38	4.73	TRUE
99	Soweto	Chiawelo (8)	36	77	2006-12-05	72	65	both	Individual	4.61	4.57	4.62	4.66	4.25	4.83	4.66	4.75	4	4.83	46.28	4.62	TRUE
100	Soweto	Mapetla (2)	02	72	2006-12-05	91	70	both	Individual	4.3	4.42	4.44	4.33	4.5	4.33	4.55	4.5	4.66	4.66	44.69	4.46	TRUE
101	Soweto	Mapetla (2)	02	64	2006-12-05	62	60	both	Individual	4.69	4.71	4.55	4.66	4.66	4.57	4.66	5	4.57	4.66	46.73	4.67	TRUE
102	Soweto	Eldorado Park (6)	12	89	2006-12-06	70	54	both	Individual	4.69	4.71	4.66	4.55	4.41	4.91	4.55	5	4.57	4.66	41.8	4.18	TRUE
104	Soweto	Chiawelo (8)	34	87	2006-12-14	86	90	both	Individual	4.84	4.71	4.75	4.66	4.91	4.83	4.77	5	4.66	4.6	47.73	4.77	TRUE
118	Soweto	Chiawelo (8)	31	77	2007-01-16	62	60	both	Individual	4.07	4.42	4.22	4.33	4.33	4.42	4	4.25	4.14	4.33	42.51	4.25	TRUE
106	Soweto	Chiawelo (8)	31	87	2007-01-17	62	70	both	Individual	4.38	4.57	4.33	4.44	4.33	4.57	4.44	4.5	4.42	4.5	44.48	4.44	TRUE
117	Soweto	Thulani (9)	40	83	2007-01-17	72	60	both	Individual	4.23	4.21	4.33	4	4.66	4.66	4	4.5	4.14	4.6	43.83	4.38	TRUE
116	Soweto	Chiawelo (8)	31	59	2007-01-17	91	70	both	Individual	4.23	4.42	4.11	4.22	4.58	4.83	4.33	4.5	4.16	4.83	44.21	4.42	TRUE
114	Soweto	Thulani (9)	40	78	2007-01-18	80	80	both	Individual	4.61	4.57	4.55	4.44	4.66	4.5	4.66	4.5	4.66	5	46.15	4.61	TRUE
115	Soweto	Eldorado Park (6)	24	66	2007-01-18	70	56	both	Individual	4.76	5	4.22	4.33	4.66	5	4.22	4	4.57	4.83	45.59	4.55	TRUE
113	Soweto	Eldorado Park (6)	21	89	2007-01-19	91	80	both	Individual	4	4.42	3.66	3.88	4.33	4.33	3.44	4.5	3.83	4.5	40.89	4.08	TRUE
111	Soweto	Mapetla (2)	07	64	2007-01-25	70	55	both	Individual	4.76	5	4.77	4.88	5	5	4.88	5	4.71	5	49	4.9	TRUE
112	Soweto	Eldorado Park (6)	21	89	2007-01-25	62	50	both	Individual	4	4.28	4.11	3.88	4.25	4.57	3.88	4	4.14	4.33	41.44	4.14	TRUE
110	Soweto	Chiawelo (8)	37	87	2007-01-31	62	75	both	Individual	4.38	4.57	4.62	4.55	4.5	4.57	4.55	4.75	4.57	4.66	45.72	4.57	TRUE
119	Soweto	Chiawelo (8)	37	59	2007-02-01	62	50	both	Individual	4.46	4.71	4.62	4.55	4.5	4.66	4.44	4.75	4.57	4.66	45.92	4.59	TRUE
109	Soweto	Thulani (9)	37	77	2007-02-02	91	80	both	Individual	4.61	4.28	4.55	4.55	4.5	4.66	4.33	4.5	4.16	4.5	44.64	4.46	TRUE
108	Soweto	Chiawelo (8)	30	87	2007-02-07	62	80	both	Individual	4.53	4.71	4.55	4.44	4.5	4.66	4.55	4.75	4.71	4.66	46.06	4.6	TRUE
107	Soweto	Chiawelo (8)	30	59	2007-02-08	62	50	both	Individual	4.53	4.57	4.44	4.33	4.58	4.66	4.44	4.78	4.42	4.66	45.38	4.53	TRUE
131	Soweto	Thulani (9)	44	78	2007-02-14	80	60	both	Individual	5	4.85	4.77	4.77	4.91	5	4.66	5	4.83	5	48.79	4.87	TRUE
130	Soweto	Mapetla (2)	03	64	2007-02-14	70	56	both	Individual	5	5	5	5	4.75	4.85	4.88	5	4.85	4.83	49.16	4.91	TRUE
129	Soweto	Eldorado Park (6)	11	66	2007-02-19	86	70	both	Individual	4.69	4.57	4.62	4.66	4.75	4.66	4.22	4.5	4.28	4.8	45.75	4.57	TRUE
128	Soweto	Eldorado Park (6)	11	89	2007-02-19	86	65	both	Individual	4.84	4.71	4.87	4.66	4.83	4.66	4.66	4.75	4.66	4.6	47.24	4.72	TRUE
125	Soweto	Chiawelo (8)	37	77	2007-02-28	91	75	both	Individual	4.23	4.28	4.33	4.22	4.58	4.16	4.33	4.5	4.5	4.5	43.63	4.36	TRUE
126	Soweto	Mapetla (2)	01	92	2007-02-28	70	N/A	both	Individual	4.23	4.14	4.11	4.11	4.58	4.33	3.55	3	4.33	4.66	41.04	4.1	TRUE
127	Soweto	Mapetla (2)	01	64	2007-02-28	70	57	both	Individual	5	4.71	4.77	4.66	4.91	4.85	4.55	5	5	5	48.45	4.84	TRUE
124	Soweto	Chiawelo (8)	37	59	2007-03-01	62	48	both	Individual	4.46	4.57	4.5	4.33	4.5	4.5	4.33	4.75	4.28	4.5	44.72	4.47	TRUE
122	Soweto	Chiawelo (8)	33	59	2007-03-08	62	47	both	Individual	4.61	4.57	4.55	4.44	4.5	4.66	4.33	4.75	4.57	4.66	45.64	4.56	TRUE
123	Soweto	Mapetla (2)	02	64	2007-03-08	70	60	both	Individual	5	5	4.77	4.88	4.83	4.85	4.88	5	5	4.83	49.04	4.9	TRUE
134	Soweto	Thulani (9)	43	78	2007-03-14	80	60	both	Individual	5	4	5	4.77	4.91	5	4.55	5	5	5	48.23	4.82	TRUE
133	Soweto	Chiawelo (8)	30	77	2007-03-16	91	80	both	Individual	5	4.57	4.77	4.77	4.5	4.5	4.33	4.5	4.66	4.66	46.26	4.62	TRUE
132	Soweto	Chiawelo (8)	37	78	2007-04-04	86	60	both	Individual	4.76	4.71	4.55	4.66	4.66	4.66	4.66	4.75	4.66	4.75	46.82	4.68	TRUE
137	Soweto	Thulani (9)	40	62	2007-04-13	82	50	both	Individual	5	4.85	5	4.88	4.91	5	4.88	4.5	4.85	5	48.87	4.88	TRUE
138	Soweto	Mapetla (2)	03	92	2007-04-13	62	60	both	Individual	4.15	4.42	4.37	4.22	4.41	4.57	4.33	4	4.57	4.33	43.37	4.33	TRUE
139	Soweto	Chiawelo (8)	37	N/A	2007-04-13	72	65	both	Individual	4.76	4.71	4.62	5	4.75	5	4.66	5	5	5	48.5	4.85	TRUE
156	Soweto	Chiawelo (8)	30	78	2007-05-03	72	65	both	Individual	4.84	4.71	5	4.66	5	5	4.66	5	5	4.83	48.7	4.87	TRUE
136	Soweto	Thulani (9)	40	92	2007-05-03	62	55	both	Individual	4.15	4.42	4.5	4.22	4.41	4.57	4.33	4.5	4.42	4.5	44.02	4.4	TRUE
140	Soweto	Chiawelo (8)	536	77	2007-05-03	86	55	both	Individual	4.61	4.71	4.5	4.55	4.75	4.66	4.55	4.5	4.5	4.2	45.53	4.55	TRUE
155	Soweto	Thulani (9)	42	59	2007-05-08	62	55	both	Individual	4.84	4.57	4.75	4.55	4.66	4	4.44	4.75	4	4.66	45.22	4.52	TRUE
154	Soweto	Eldorado Park (6)	64	66	2007-05-14	80	50	both	Individual	5	4.85	4.66	4.77	4.91	5	4.88	5	4.83	5	48.9	4.89	TRUE
153	Soweto	Eldorado Park (6)	64	18	2007-05-15	80	60	both	Individual	4.92	4.71	4.77	4.77	4.91	5	4.88	5	4.83	4	47.79	4.77	TRUE
152	Soweto	Chiawelo (8)	32	77	2007-05-17	86	60	both	Individual	4.69	4.28	4.75	4.44	4.75	4.83	4.66	4.5	4.66	4.4	45.96	4.59	TRUE
151	Soweto	Thulani (9)	45	MT 21	2007-05-22	62	60	both	Individual	3.92	3.85	4.11	3.88	3.83	4.16	3.77	2.25	4	3.83	37.6	3.76	TRUE
150	Soweto	Thulani (9)	45	83	2007-05-23	62	55	both	Individual	4.61	4.57	4.66	4.11	4.58	4.5	4.55	4.5	4.83	4.66	45.57	4.55	TRUE
148	Soweto	Thulani (9)	41	MT 21	2007-05-28	62	70	both	Individual	4	3.85	4	3.77	3.5	4.16	3.66	3.25	4	4.16	38.85	3.88	TRUE
149	Soweto	Thulani (9)	41	83	2007-05-28	82	50	both	Individual	4.76	5	4.88	4.66	4.91	5	4.77	4.75	4.85	4.66	48.24	4.82	TRUE
145	Soweto	Chiawelo (8)	34	22	2007-05-30	72	70	both	Individual	4.23	4.57	4.5	4.33	4.5	4.66	3.77	4.5	4.33	4.5	43.89	4.38	TRUE
146	Soweto	Chiawelo (8)	34	59	2007-05-30	86	55	both	Individual	4.84	4.71	4.75	4.66	4.91	4.66	4.77	4.75	4.83	4.6	47.48	4.74	TRUE
147	Soweto	Mapetla (2)	08	92	2007-05-30	91	80	both	Individual	4.46	4.57	4.44	4.44	4.75	4.83	4.33	4.5	4.71	4.66	45.69	4.56	TRUE
143	Soweto	Eldorado Park (6)	25	64	2007-05-31	80	15	pre-test	Individual	5	5	5								15	5	TRUE
144	Soweto	Mapetla (2)	08	66	2007-05-31	91	80	both	Individual	4.61	4.57	4.44	4.55	4.66	4.66	4.33	4.5	4.5	4.66	45.48	4.54	TRUE
142	Soweto	Eldorado Park (6)	25	18	2007-05-31	80	65	both	Individual	4.92	4.85	4.88	4.88	4.83	4.66	4.66	5	4.83	4.75	48.26	4.82	TRUE
									AVG	4.37687	4.39447	4.38127	4.28389	4.40752	4.45436	4.25243	4.34385	4.30588	4.42805	43.3252	4.36027

## Sheet: Swto VCT Y-2
AutoNumber	Site	Community Name	Venue	Counselor ID	Date of Evaluation	Evaluator	Session Length	Pre Test or Post Test	Individual or Couple	A - Basic Counseling Skills	B - Introduction & Orientation to the Session	C - Risk Assessment	D - Reducing Risk	E - HIV Test Preparation	F - Giving HIV Test Result	G - Risk Reduction Plan	H -Id Support for RR Plan	I - Negotiate Disclosure and Partner Referral	J - Id Source of Support and Referrals	GRAND TOTAL	GRAND AVERAGE	Narrative Comments
157	Soweto	Thulani (9)	42	MT 21	2007-06-11	62	60	both	Individual	4	4	4	4	4.16	4.16	3.88	4	3.57	4.5	40.27	4.03	TRUE
158	Soweto	Thulani (9)	42	83	2007-06-12	62	55	both	Individual	4.92	4.71	4.55	4.55	4.58	4.83	4.44	4.75	4	4.83	46.16	4.62	TRUE
159	Soweto	Chiawelo (8)	81	22	2007-06-19	86	60	both	Individual	4.38	4.28	4.44	4.11	4.29	4.16	4.55	4.5	4.33	4.2	43.24	4.32	TRUE
163	Soweto	Chiawelo (8)	81	59	2007-06-20	72	65	both	Individual	4.84	4.85	4.77	4.77	5	4.71	4.77	5	5	4.83	48.54	4.85	TRUE
160	Soweto	Thulani (9)	44	MT 21	2007-06-20	62	90	both	Individual	4.07	4.28	4.25	4	4.16	4.16	4.33	3.75	4.14	4.66	41.8	4.18	TRUE
161	Soweto	Chiawelo (8)	81	77	2007-06-21	86	60	both	Individual	4.69	4.71	4.66	4.66	4.75	4.66	4.66	4.5	4.71	4.8	46.8	4.68	TRUE
162	Soweto	Thulani (9)	43	MT 21	2007-06-26	62	N/A	both	Individual	4.61	4.57	4.37	4.22	4.41	4.66	4.55	4.25	4.5	4.5	44.64	4.46	TRUE
164	Soweto	Thulani (9)	41	83	2007-07-11	86	65	both	Individual	4.76	4.57	5	5	4.58	4.8				4.4	33.11	4.73	TRUE
165	Soweto	Thulani (9)	41	21	2007-07-12	86	90	both	Individual	4.07	4.28	4.22	4.11	4.33	4.33	4	3.75	4.42	4.4	41.91	4.19	TRUE
166	Soweto	Eldorado Park (6)	64	48	2007-07-17	62	60	both	Individual	3.23	3.57	3.55	3	3.75	3.5	3	3.5	3.71	3.83	34.64	3.46	TRUE
167	Soweto	Eldorado Park (6)	64	66	2007-07-18	62	55	both	Individual	4.69	4.57	4.33	4.33	4.5	4.83	4.22	4.25	4.28	4.33	44.33	4.43	TRUE
168	Soweto	Eldorado Park (6)	62	48	2007-07-26	62	55	both	Individual	3.76	3.85	3.85	3.66	4.08	4.5	3.11	3.75	4	4.66	39.22	3.92	TRUE
169	Soweto	Eldorado Park (6)	24	18	2007-07-31	62	65	both	Individual	4.46	4.57	4.22	4.22	4.5	4.66	4.33	3.75	4.42	4.66	43.79	4.38	TRUE
171	Soweto	Thulani (9)	48	47	2007-08-15	86	70	both	Individual	4	3.85	3.87	4	4.08	4.5	4	4.25	4	4.2	40.75	4.08	TRUE
170	Soweto	Eldorado Park (6)	24	66	2007-08-15	62	50	both	Individual	4.61	4.57	4.37	4.33	4.58	4	3.77	4.75	4.28	4.66	43.92	4.39	TRUE
172	Soweto	Thulani (9)	48	83	2007-08-16	86	65	both	Individual	4.92	4.71	4.87	4.66	4.91	4.83	4.66	4.75	5	5.8	48.11	4.81	TRUE
173	Soweto	Thulani (9)	48	21	2007-08-17	86	60	both	Individual	4.46	4.28	4.37	4.11	4.58	4.66	4.22	4.5	4.66	4.6	44.44	4.44	TRUE
175	Soweto	Mapetla (2)	50	87	2007-08-20	72	70	both	Individual	4.61	4.71	4.66	4.66	4.83	5	4.66	5	5	5	48.13	4.81	TRUE
174	Soweto	Eldorado Park (6)	64	48	2007-08-20	62	60	both	Individual	4.07	4.28	4	3.77	4.08	4.33	4	3.75	4.33	4	40.61	4.06	TRUE
176	Soweto	Chiawelo (8)	39	77	2007-08-21	80	60	both	Individual	4.92	4.7	4.55	4.44	4.9	4.83	4.11	5	4.66	4.75	46.86	4.69	TRUE
177	Soweto	Chiawelo (8)	39	22	2007-08-22	80	60	both	Individual	4.92	4.71	4.77	4.77	4.83	4.66	4.88	5	4.71	3.33	46.58	4.66	TRUE
178	Soweto	Mapetla (2)	50	78	2007-08-22	72	50	both	Individual	4.84	4.71	4.66	4.66	4.75	4.57	4.55	4	4.85	5	46.59	4.66	TRUE
180	Soweto	Chiawelo (8)	37	59	2007-08-23	80	65	both	Individual	4.92	4.85	4.88	4.77	4.83	4.66	4.56	5	4.71	3.33	46.51	4.65	TRUE
179	Soweto	Eldorado Park (6)	64	18	2007-08-23	62	53	both	Individual	4.38	4.28	4.25	4.11	4.33	4.5	4.22	3	4.28	4.5	41.85	4.19	TRUE
181	Soweto	Thulani (9)	46	21	2007-08-28	86	65	both	Individual	4.61	4.85	4.62	4.44	4.66	4.66	4.33	4.5	4.66	4.8	46.13	4.61	TRUE
182	Soweto	Thulani (9)	46	47	2007-09-04	86	70	both	Individual	4.38	4.42	4.11	3.55	4	3.83	3.44	3	3.28	4	38.01	3.8	TRUE
183	Soweto	Mapetla (2)	08	92	2007-09-05	72		both		4.69	4.71	4.66	4.66	4.91	4.85	4.66	4.75	4.57	5	47.46	4.75	TRUE
184	Soweto	Thulani (9)	44	83	2007-09-07	83	55	both	Individual	4.84	4.85	4.8	5	4.91	4.6			4.5	4.6	38.1	4.76	TRUE
188	Soweto	Eldorado Park (6)	10	48	2007-09-10	62	60	both	Individual	4.23	4.14	3.75	3.88	4.08	4.66	3.77	3	4	4.5	40.01	4	TRUE
190	Soweto	Mapetla (2)	08	87	2007-09-11	70	62	both	Individual	5	5	5	5	5	5	4.88	5	5	5	49.88	4.99	TRUE
187	Soweto	Mapetla (2)	08	92	2007-09-11	72	65	both	Individual	4.76	4.71	4.66	4.66	4.75	4.71	4.66	5	4.85	5	47.76	4.78	TRUE
189	Soweto	Mapetla (2)	08	78	2007-09-11	70	50	both	Individual	5	5	4.88	4.77	4.91	5	4.11	5	4.83	5	48.5	4.85	TRUE
192	Soweto	Eldorado Park (6)	62	66	2007-09-12	62	48	both	Individual	4.38	4.71	4.37	4.33	4.58	4.66	4.22	4.25	4.42	4.5	44.42	4.44	TRUE
191	Soweto	Eldorado Park (6)	62	48	2007-09-13	62	50	both	Individual	4.07	4.57	4.11	4.11	4.33	4.42	4	4	4.33	4.33	42.27	4.23	TRUE
193	Soweto	Thulani (9)	41	83	2007-09-17	86	55	both	Individual	4.76	4.85	4.75	4.77	4.75	4.71	4.66	4.75	4.71	4.8	47.51	4.75	TRUE
186	Soweto	Thulani (9)	41	47	2007-09-18	86	60	both	Individual	4	3.42	4	3.77	4.08	3.83	3.66	3.5	3.83	4.4	38.49	3.85	TRUE
185	Soweto	Eldorado Park (6)	63	18	2007-09-21	62	63	both	Individual	4.23	4.42	4.22	4.22	4.5	4.57	4	3.75	4.42	4.33	42.66	4.27	TRUE
194	Soweto	Eldorado Park (6)	22	47	2007-10-08	62	60	both	Individual	3.84	4.14	3.5	3.77	3.91	4.33	3.55	3	4.16	4.33	38.53	3.85	TRUE
195	Soweto	Mapetla (2)	07	87	2007-10-10	70	66	both	Individual	4.92	5	5	4.88	4.91	5	4.88	5	4.85	5	49.44	4.94	TRUE
196	Soweto	Mapetla (2)	07	21	2007-10-11	70	58	both	Individual	4.84	4.71	4.66	4.66	4.66	5	4.22	4	4.71	5	46.46	4.65	TRUE
197	Soweto	Chiawelo (8)	30	48	2007-10-16	70	54	both	Individual	4.84	5	4.22	4.66	4.66	5	4	4	4.71	5	46.09	4.61	TRUE
199	Soweto	Thulani (9)	90	78	2007-10-22	72	65	both	Individual	4.84	4.85	4.75	N/A	5	5	N/A	N/A	5	5	34.44	4.92	TRUE
198	Soweto	Chiawelo (8)	37	77	2007-10-22	80	65	both	Individual	5	5	4.77	4.77	5	5	4.66	5	4	5	48.2	4.82	TRUE
202	Soweto	Mapetla (2)	51	48	2007-10-24	70	56	both	Individual	4.84	4.85	4.77	4.77	4.83	5	4.55	4.75	4.85	5	48.21	4.82	TRUE
201	Soweto	Mapetla (2)	51	21	2007-10-24	70	58	both	Individual	5	4.85	4.66	4.22	4.83	5	4.55	4.75	4.66	5	47.52	4.75	TRUE
200	Soweto	Thulani (9)	40	92	2007-10-24	72	60	both	Individual	5	4.57	4.62	4.66	4.75	5	4.88	5	5	5	48.48	4.85	TRUE
203	Soweto	Thulani (9)	40	83	2007-11-01	86	60	both	Individual	4.84	4.85	4.75	4.77	4.83	4.66	4.66	4.75	N/A	5	43.11	4.79	TRUE
204	Soweto	Eldorado Park (6)	20	47	2007-11-02	62	60	both	Individual	4.15	4	4.33	4.11	4.16	4.66	3.77	4	4.5	4.5	42.18	4.22	TRUE
205	Soweto	Mapetla (2)	06	21	2007-11-19	70	55	both	Individual	4.84	5	4.77	4.66	4.91	5	4.77	5	5	5	48.95	4.9	TRUE
208	Soweto	Mapetla (2)	06	48	2007-11-22	70	57	both		4.84	5	4.77	4.77	4.91	4.85	4.44	4.25	4.57	5	47.4	4.74	TRUE
207	Soweto	Mapetla (2)	06	77	2007-11-22	80	70	both	Individual	5	4.85	4.77	4.77	4.9	5	4.55	5	4	5	47.84	4.78	TRUE
206	Soweto	Eldorado Park (6)	27	47	2007-11-22	62	50	both	Individual	3.92	4	4.22	3.66	3.83	4.5	3.77	4	3.33	4.5	39.73	3.97	TRUE
209	Soweto	Thulani (9)	41	83	2007-11-23	86	60	both	Individual	4.92	4.85	5	4.7	4.91	5	4.77	4.75	5	5	48.9	4.89	TRUE
211	Soweto	Thulani (9)	95	92	2007-11-27	72	60	both		5	5	5	4.88	5	4.83	4.66	5	5	5	49.37	4.94	TRUE
210	Soweto	Mapetla (2)	02	87	2007-11-28	70	62	both	Individual	5	5	4.88	4.77	4.91	5	4.88	5	5	4.83	49.27	4.93	TRUE
212	Soweto	Eldorado Park (6)	15	?	2007-12-11	62	50	both	Individual	4.23	4.28	4.33	4.33	4.16	4.5	4.11	3.5	4	4.6	42.04	4.2	TRUE
213	Soweto	Mapetla (2)	07	?	2007-12-18	70	59	both	Individual	4.84	4.85	4.88	4.88	4.91	5	4.88	4.75	5	4.83	48.82	4.88	TRUE
214	Soweto	Eldorado Park (6)	20	47	2008-01-17	72	50	both	Individual	4.84	4.85	4.77	4.55	4.83	4.83	4.66	5	4.85	5	48.18	4.82	TRUE
215	Soweto	Mapetla (2)	02	48	2008-01-17	46	75	both	Individual	5	4.71	4.75	4.66	5	4.71	4.44	4.75	4.83	4.75	47.6	4.76	TRUE
216	Soweto	Chiawelo (8)	84	22	2008-01-17	86	55	both	Individual	4.92	4.85	4.87	4.77	4.91	4.83	4.77	5	4.83	5	48.75	4.88	TRUE
218	Soweto	Eldorado Park (6)	20	78	2008-01-18	72	45	both	Individual	4.84	4.85	5	4.66	5	5	4.66	5	4.71	5	48.72	4.87	TRUE
217	Soweto	Thulani (9)	92	83	2008-01-18	62	45	both	Individual	4.76	4.71	4.75	4.77	4.66	4.66	4.55	4.75	4.66	5	47.27	4.73	TRUE
219	Soweto	Thulani (9)	92	02b	2008-02-06	62	55	both	Individual	3.84	3.71	4	3.77	4	4.5	3.77	3.75	4.33	4.75	40.42	4.04	TRUE
220	Soweto	Mapetla (2)	08	?	2008-02-07	46	80	both	Individual	4.69	4.57	4.62	4.66	4.83	4.85	4.66	4.75	4.42	4.66	46.71	4.67	FALSE
221	Soweto	Eldorado Park (6)	10	02E	2008-02-14	72	70	both	Individual	4	4.57	4.5	4.44	4.5	4.5	3.66	4	3.83	4.2	42.2	4.22	TRUE
222	Soweto	Thulani (9)	40	83	2008-03-03	62	45	both	Individual	4.76	4.71	4.44	4.55	4.5	4.66	4.55	4.5	4.28	5	45.95	4.6	TRUE
223	Soweto	Thulani (9)	40	02a	2008-03-05	62	50	both	Individual	4.15	4.42	4.37	4.33	4.16	4.66	4.11	4	3.66	4.75	42.61	4.26	TRUE
224	Soweto	Chiawelo (8)	32	?	2008-03-05	86	60	both	Individual	4.23	4.42	4.12	4	4.66	3.16	0	0	0.66	4.2	29.45	2.95	TRUE
225	Soweto	Mapetla (2)	03	48	2008-03-07	48	60	both	Individual	4.3	4.71	4.62	4.55	4.41	4.57	4.55	4.5	4.57	4	44.78	4.48	TRUE
226	Soweto	Mapetla (2)	02	02d	2008-03-12	46	75	both	Individual	4.38	4.42	4.62	4.66	4.75	4.5	4.44	4.75	4.57	4.16	45.25	4.53	TRUE
229	Soweto	Thulani (9)	40	02b	2008-03-19	62	45	both	Individual	4.3	4	4.37	4.33	4.41	4.33	4	3.75	4.14	4.8	42.43	4.24	TRUE
227	Soweto	Thulani (9)	44	83	2008-03-19	62	45	both	Individual	4.84	4.71	4.77	4.55	4.66	4.66	4.55	5	4.5	4.8	47.04	4.7	TRUE
228	Soweto	Thulani (9)	40	02a	2008-03-19	62	60	both	Individual	4	4.14	3.88	4.11	4.33	4.33	4.11	4	3.85	4.5	41.25	4.13	TRUE
235	Soweto	Chiawelo (8)	538	92	2008-03-25	86	55	both	Individual	4.84	4.85	4.88	4.88	4.91	5	4.77	5	5	4.8	48.93	4.89	TRUE
231	Soweto	Eldorado Park (6)	14	66	2008-03-25	72	60	both	Individual	4.76	4.71	4.66	4.66	4.75	5	4.66	5	4.71	4.83	47.74	4.77	TRUE
230	Soweto	Thulani (9)	48	02a	2008-03-25	62	55	both	Individual	4.07	4	3.44	4.11	3.91	3.71	3.77	3	3.85	4.6	38.46	3.85	TRUE
236	Soweto	Chiawelo (8)	538	02c	2008-03-26	86	60	both	Individual	4.53	4.57	4.66	4.22	4.66	4.33	3.66	4.25	4	4.4	43.28	4.33	TRUE
232	Soweto	Mapetla (2)	08	48	2008-03-27	46	55	both	Individual	4.61	4.42	4.44	4.55	4.66	4.57	4.33	4	4.71	4.16	44.45	4.45	TRUE
233	Soweto	Mapetla (2)	05	02d	2008-03-28	46	75	both	Individual	4.3	4.28	4.37	4.44	4.41	4.42	4.44	4.25	4.33	4.16	43.4	4.34	TRUE
234	Soweto	Thulani (9)	40	83	2008-03-31	62	45	both	Individual	4.84	4.71	4.66	4.66	4.75	4.14	4.55	4.5	4.66	4.66	46.13	4.61	TRUE
237	Soweto	Thulani (9)	41	02b	2008-04-10	62	60	both	Individual	4.38	4.42	4.44	4.44	4.33	4.33	4.33	3.75	4.33	4.5	43.25	4.33	TRUE
239	Soweto	Chiawelo (8)	31	92	2008-04-11	86	50	both	Individual	4.92	5	5	4.77	4.91	5	4.77	5	5	4.8	49.17	4.92	TRUE
238	Soweto	Mapetla (2)	06	02d	2008-04-11	46	65	both	Individual	4.61	4.57	4.5	4.66	4.5	4.57	4.66	5	4.57	4.16	45.8	4.58	TRUE
240	Soweto	Thulani (9)	41	83	2008-04-11	62	60	both	Individual	4.84	4.85	4.75	4.66	4.83	4.5	4.55	4.5	4.5	4.66	46.64	4.66	TRUE
241	Soweto	Chiawelo (8)	31	02c	2008-04-14	86	75	both	Individual	4.46	4.57	4.55	4.11	4.75	4.33	4.33	4.5	4.33	4.4	44.33	4.43	TRUE
242	Soweto	Thulani (9)	94	02b	2008-05-21	62	45	both	Individual	4.46	4.42	4.44	4.44	4.41	4.66	4.33	4.5	4.33	4.6	44.59	4.46	TRUE
247	Soweto	Thulani (9)	94	02a	2008-05-22	62	60	both	Individual	4.3	4.42	4.5	4.11	4.33	4.66	4.33	4.5	4.33	4.6	44.08	4.41	TRUE
246	Soweto	Chiawelo (8)	33	92	2008-05-22	86	50	both	Individual	4.92	4.85	5	4.88	4.91	5	4.66	5	4.83	5	49.05	4.91	TRUE
245	Soweto	Chiawelo (8)	33	02c	2008-05-22	86	65	both	Individual	4.61	4.57	4.37	3.88	4.25	3.83	4.11	4.75	4.66	4.6	43.63	4.36	TRUE
244	Soweto	Mapetla (2)	06	03d	2008-05-22	46	75	both	Individual	3.61	3.85	3.11	3.44	3.75	3.42	3.22	4.5	3.85	3.33	36.08	3.61	TRUE
243	Soweto	Mapetla (2)	06	78	2008-05-22	46	60	both	Individual	4.46	4.57	4.5	4.55	4.66	4.71	4.44	4.75	4.57	4.33	45.54	4.55	TRUE
248	Soweto	Mapetla (2)	06	02d	2008-05-23	46	70	both	Individual	4.53	4.42	4.22	4.33	4.58	4.28	4.44	5	4.71	4	44.51	4.45	TRUE
249	Soweto	Thulani (9)	94	02a	2008-05-23	62	50	both	Individual	4.46	4.71	4.5	4.55	4.58	4.66	4.55	4.75	4.5	4.6	45.86	4.59	TRUE
250	Soweto	Thulani (9)	95	02b	2008-05-27	62	50	both	Individual	4.69	4.71	4.5	4.66	4.66	4.83	4.44	4.75	4.66	4.6	46.5	4.65	TRUE
251	Soweto	Thulani (9)	95	83	2008-05-28	62	50	both	Individual	4.76	4.85	4.77	4.66	4.75	4.83	4.55	5	4.5	4.6	47.27	4.73	TRUE
									AVG	4.55358	4.56242	4.49211	4.42319	4.57989	4.59853	4.28022	4.375	4.42925	4.61663	44.4872	4.49453

## Sheet: Swto VCT Y-3
AutoNumber	Site	Community Name	Venue	Counselor ID	Date of Evaluation	Evaluator	Session Length	Pre Test or Post Test	Individual or Couple	A - Basic Counseling Skills	B - Introduction & Orientation to the Session	C - Risk Assessment	D - Reducing Risk	E - HIV Test Preparation	F - Giving HIV Test Result	G - Risk Reduction Plan	H -Id Support for RR Plan	I - Negotiate Disclosure and Partner Referral	J - Id Source of Support and Referrals	GRAND TOTAL	GRAND AVERAGE	Narrative Comments
252	Soweto	Mapetla (2)	08	03d	2008-06-02	46	65	both	Individual	4.3	4.28	4	4.44	4.16	4.14	4.66	5	4.28	4.16	43.42	4.34	TRUE
253	Soweto	Mapetla (2)	08	02d	2008-06-03	46	60	both	Individual	4.53	4.71	4.33	4.44	4.66	4.28	4.55	5	4.42	4.5	45.42	4.54	TRUE
255	Soweto	Thulani (9)	46	02b	2008-06-09	62	60	both	Individual	4.53	4.71	4.55	4.44	4.58	4.66	4.11	4	4.28	4.5	44.36	4.44	TRUE
254	Soweto	Chiawelo (8)	34	03c	2008-06-09	86	60	both	Individual	4.53	4.71	4	3.77	4.08	4.16	3.66	3.75	4.16	4.2	41.02	4.1	TRUE
256	Soweto	Thulani (9)	46	02a	2008-06-11	62	45	both	Individual	4.76	4.85	4.66	4.55	4.66	4.66	4.66	4.75	4.83	4.4	46.78	4.68	TRUE
257	Soweto	Thulani (9)	46	83	2008-06-11	62	55	both	Individual	4.92	4.85	4.75	4.66	4.66	4.83	4.66	5	4.66	4.8	47.79	4.78	TRUE
258	Soweto	Mapetla (2)	50	02d	2008-06-17	46	55	both	Individual	4.38	4.42	4.44	4.33	4.41	4.33	4.22	5	4.28	4	43.81	4.38	TRUE
259	Soweto	Eldorado Park (6)	20	03b	2008-06-20	72	65	both	Individual	4	3.85	4	3.55	4	3.33	3	3.75	3.83	3.83	37.14	3.71	TRUE
260	Soweto	Chiawelo (8)	33	02c	2008-06-20	86	60	both	Individual	4.53	4.85	4.44	4.44	4.66	4.66	4.55	4.5	4.83	4.8	46.26	4.63	TRUE
261	Soweto	Eldorado Park (6)	20	02E	2008-06-23	72	55	both	Individual	4.69	4.57	4.33	4.44	4.75	4.83	4.33	4.25	4.71	5	45.9	4.59	TRUE
262	Soweto	Chiawelo (8)	33	92	2008-06-23	86	20	pre-test	Individual	4.92	5	4.88	4.88	4.91	N/A	N/A	N/A	N/A	N/A	24.59	4.92	TRUE
263	Soweto	Chiawelo (8)	33	03c	2008-06-24	86	55	both	Individual	4.69	4.71	4.75	4.33	4.5	4.5	4.33	4.5	4.5	4.6	45.41	4.54	TRUE
264	Soweto	Mapetla (2)	50	03d	2008-06-25	46	60	both	Individual	4.39	4.57	4	3.77	4.41	4.14	3.55	4.5	4	4.16	41.49	4.15	TRUE
265	Soweto	Mapetla (2)	50	78	2008-06-26	46	60	both	Individual	4.61	4.42	4.37	4.44	4.66	4.42	4.33	4.5	4.57	5	45.32	4.53	TRUE
266	Soweto	Thulani (9)	40	83	2008-06-27	62	25	pre-test	Individual	4.92	4	4.77	4.66	4.58	N/A	N/A	N/A	N/A	N/A	22.93	4.59	TRUE
267	Soweto	Thulani (9)	96	02a	2008-07-01	62	45	both	Individual	4.61	4.71	4.55	4.66	4.58	4.83	4.55	4.75	4.5	4.6	46.34	4.63	TRUE
274	Soweto	Mapetla (2)	04	02d	2008-07-02	46	55	both	Individual	4.46	4.42	4.66	4.77	4.5	4.83	4.77	5	4.57	4.5	46.48	4.65	TRUE
275	Soweto	Eldorado Park (6)	15	03B	2008-07-02	72	65	both	Individual	4.23	4.28	4	4.22	4	4.66	4	4.5	4.16	4	42.05	4.21	TRUE
276	Soweto	Mapetla (2)	01	03d	2008-07-08	46	60	both	Individual	4.3	4.28	4.22	4.11	4.33	4.42	4.33	4.5	4.42	3.66	42.57	4.26	TRUE
277	Soweto	Mapetla (2)	06	06d	2008-07-10	46	70	both	Individual	3.38	3.28	3.44	3.55	3.66	3.14	3.55	4	4.33	3.33	35.66	3.57	TRUE
278	Soweto	Chiawelo (8)	35	03c	2008-07-10	86	29	pre-test	Individual	4.84	4.71	4.77	4.22	4.58	N/A	N/A	N/A	N/A	N/A	23.12	4.62	TRUE
280	Soweto	Thulani (9)	41	02a	2008-07-14	62	22	pre-test	Individual	4.38	4.57	4.55	4.55	4.58	N/A	N/A	N/A	N/A	N/A	22.63	4.53	TRUE
279	Soweto	Mapetla (2)	03	02d	2008-07-14	46	65	both	Individual	4.38	4.57	4.44	4.66	4.5	4.33	4.33	5	4.5	4	44.71	4.47	TRUE
281	Soweto	Chiawelo (8)	30	06e	2008-07-15	86	25	pre-test	Individual	4	3.71	4	3.88	4.08	N/A	N/A	N/A	N/A	N/A	19.67	3.93	TRUE
282	Soweto	Thulani (9)	41	83	2008-07-16	62	45	both	Individual	4.69	4.85	4.66	4.66	4.58	4.83	4.33	4.5	4.66	4.6	46.36	4.64	TRUE
283	Soweto	Thulani (9)	41	02b	2008-07-17	62	50	both	Individual	4.69	4.57	4.66	4.55	4.66	4.83	4.44	4.75	4.71	4.83	46.69	4.67	TRUE
284	Soweto	Thulani (9)	92	02a	2008-07-29	62	45	both	Individual	4.69	4.71	4.62	4.55	4.75	4.14	4.44	4.75	4.5	4.83	45.98	4.6	TRUE
285	Soweto	Chiawelo (8)	33	03c	2008-08-05	62	15	pre-test	Individual	4.3	4.28	4.55	4.44	4.5	N/A	N/A	N/A	N/A	N/A	22.07	4.41	TRUE
288	Soweto	Thulani (9)	94	02b	2008-08-07	72	55	both	Individual	4.61	4.71	4.5	4.44	4.58	5	4.55	4.25	4.83	5	46.47	4.65	TRUE
286	Soweto	Chiawelo (8)	33	07a	2008-08-07	62	60	both	Individual	3.69	3.57	3.75	3.77	3.75	4	3.33	3.5	3.83	4.5	37.69	3.77	TRUE
287	Soweto	Mapetla (2)	01	06d	2008-08-07	86	65	both	Individual	4.07	3.71	4	3.55	4.16	3.83	3.88	3.5	3.83	4.2	38.73	3.87	TRUE
289	Soweto	Mapetla (2)	01	03d	2008-08-08	86	55	both	Individual	4.69	4.57	4.33	4.33	4.5	4.2	N/A	N/A	N/A	4.5	31.12	4.45	TRUE
290	Soweto	Eldorado Park (6)	15	03b	2008-08-08	46	45	both	Individual	3.69	4	3.75	3.33	4.16	3.66	3.11	3.5	3.83	4.16	37.19	3.72	TRUE
291	Soweto	Eldorado Park (6)	15	47	2008-08-11	46	65	both	Individual	3.53	3.57	4.12	3.77	3.5	3.71	3.66	4.25	3.85	3.66	37.62	3.76	TRUE
292	Soweto	Mapetla (2)	08	02d	2008-08-12	86	60	both	Individual	4.61	4.42	4.62	4.55	4.58	4.5	4.55	4.75	4.66	4.66	45.9	4.59	TRUE
293	Soweto	Eldorado Park (6)	20	02e	2008-08-14	46	55	both	Individual	3.84	4.28	4	3.66	3.5	3.83	3.66	3.75	4.28	3.83	38.63	3.86	TRUE
294	Soweto	Thulani (9)	92	83	2008-08-20	72	65	both	Couple	4.92	4.85	4.77	5	5	5	4.37	5	5	5	48.91	4.89	TRUE
295	Soweto	Thulani (9)	92	02a	2008-08-22	72	60	both	Individual	4.53	4.57	4.55	4.33	4.58	4.66	5	4.75	4.83	5	46.8	4.68	TRUE
297	Soweto	Chiawelo (8)	34	07B	2008-08-25	62	65	both	Individual	2.93	3.14	3.22	2.88	3.5	3.5	2.88	2.75	3.16	3.75	31.71	3.17	TRUE
296	Soweto	Mapetla (2)	05	02e	2008-08-25	46	60	both	Individual	3.61	4.28	4	3.88	3.83	3.85	3.66	4.25	3.71	4	39.07	3.91	TRUE
298	Soweto	Chiawelo (8)	34	03c	2008-08-26	62	55	both	Individual	3.61	3.57	3.44	3.44	3.5	3.66	3.33	3.25	4.16	4.6	36.56	3.66	TRUE
299	Soweto	Chiawelo (8)	34	06E	2008-08-27	62	60	both	Individual	2.76	3	2.88	3	3.5	4.25	2.88	3	4	3.6	32.87	3.29	TRUE
300	Soweto	Chiawelo (8)	38	07a	2008-09-03	62	60	both	Individual	3	3	2.77	2.66	2.91	4.2	3	3	3.28	3.8	31.62	3.16	TRUE
304	Soweto	Chiawelo (8)	32	03c	2008-09-09	J.E. Chabeli	65	both	Individual	3.69	3.71	3.85	3.12	3.75	3	3.22	3.75	3	3.82	34.91	3.49	TRUE
301	Soweto	Mapetla (2)	06	02d	2008-09-10	86	60	both	Individual	4.53	4.28	4.37	4.11	4.25	4.16	4.44	4.5	4.5	4.75	43.89	4.39	TRUE
303	Soweto	Eldorado Park (6)	14	03b	2008-09-12	46	65	both	Individual	3.76	3.71	3.33	3.33	3.5	3.42	3	4	3.71	3.5	35.26	3.53	TRUE
302	Soweto	Eldorado Park (6)	14	47	2008-09-12	46	60	both	Individual	3.76	3.85	3.75	3.55	3.58	3.71	3.33	4	3.42	3.5	36.45	3.65	TRUE
305	Soweto	Chiawelo (8)	81	07a	2008-09-19	62	60	both	Individual	3	3.14	3.12	3.77	3.33	3.5	2.66	3.5	2.66	4.5	32.18	3.22	TRUE
306	Soweto	Thulani (9)	41	07b	2008-10-06	46	65	both	Individual	3.92	4.28	3.87	3.55	3.66	3.57	4.22	4.25	3.42	3.33	38.07	3.81	TRUE
307	Soweto	Mapetla (2)	54	02b	2008-10-13	86	65	both	Individual	4.46	4.71	4.5	4.11	4.33	4.33	4.11	4.5	4.5	4.75	44.3	4.43	TRUE
310	Soweto	Chiawelo (8)	31	06e	2008-10-20	62	50	both	Individual	3.61	3.42	3.62	3.55	3.66	3.66	3.55	3.5	3.66	4.5	36.73	3.67	TRUE
309	Soweto	Eldorado Park (6)	16	07b	2008-10-20	46	60	both		4	3.71	4	3.33	3.5	3.42	3.11	4.25	3.57	3.16	36.05	3.61	TRUE
308	Soweto	Mapetla (2)	07	03d	2008-10-20	86	55	both	Individual	4.61	4.57	4.5	4.44	4.58	4.5	4.44	4.75	4.83	4.6	45.82	4.58	TRUE
311	Soweto	Thulani (9)	92	02b	2008-10-28	72	50	both	Individual	4.46	4.57	4.44	4.44	4.58	4.83	4.66	4.5	4.83	4.83	46.14	4.61	TRUE
312	Soweto	Eldorado Park (6)	23	47	2008-10-30	46	60	both	Individual	4.07	3.71	3.75	3.44	3.83	3.28	3.33	4	3.71	3.83	36.95	3.7	TRUE
314	Soweto	Thulani (9)	43	83	2008-11-13	72	50	both	Individual	4.92	4.85	4.88	5	4.91	5	4.88	5	4.85	5	49.29	4.93	TRUE
313	Soweto	Chiawelo (8)	39	06a	2008-11-13	62	55	both	Individual	3.92	3.85	4.11	3.88	4.16	4.16	3.55	3.75	3.66	4.75	39.79	3.98	TRUE
315	Soweto	Mapetla (2)	07	06d	2008-11-14	86	50	both	Individual	4.38	4.71	4.25	4.22	4.41	4	4	4.25	4	4.75	42.97	4.3	TRUE
316	Soweto	Eldorado Park (6)	10	07b	2008-11-14	46	60	both	Individual	4.23	4.14	4.33	4.44	3.83	4	3.77	4	4	3.66	40.4	4.04	TRUE
317	Soweto	Chiawelo (8)	39	06e	2008-11-15	62	50	both	Individual	3.84	4.42	3.88	4	4.25	4.33	3.77	4	4.33	4.75	41.57	4.16	TRUE
320	Soweto	Chiawelo (8)	37	03c	2008-11-17	07c	60	both	Individual	4	3.71	3.87	3.88	4	3.83	4	4	4	4	39.29	3.93	TRUE
319	Soweto	Eldorado Park (6)	27	03b	2008-11-17	03e	55	both	Individual	3.92	3.85	3.55	4	3.91	4	3.66	3.75	3.85	3.8	38.29	3.83	TRUE
322	Soweto	Eldorado Park (6)	27	47	2008-11-19	03e	55	both	Individual	4.76	4.57	4.22	4.33	4.75	4.57	3.88	4.5	4.42	4.2	44.2	4.42	TRUE
321	Soweto	Mapetla (2)	01	03d	2008-11-19	04a	60	both	Individual	3.92	3.71	3.77	3.88	3.83	3.85	3.88	3.75	3.42	3.83	37.84	3.78	TRUE
323	Soweto	Mapetla (2)	01	02d	2008-11-26	86	50	both	Individual	4.61	4.71	4.5	4.55	4.58	4.33			4.28	5	36.56	4.57	TRUE
324	Soweto	Mapetla (2)	50	06d	2008-12-03	04a	50	both	Individual	3.84	3.85	3.88	3.88	3.83	3.71	3.88	3.5	3.85	3.83	38.05	3.81	TRUE
325	Soweto	Mapetla (2)	50	03d	2008-12-03	86	55	both	Individual	4.53	4.57	4.5	4.44	4.58	4.5	4	4.5	4.33	4.75	44.7	4.47	TRUE
326	Soweto	Chiawelo (8)	81	07a	2008-12-03	62	50	both	Individual	4.15	4.28	4.25	4.11	4.25	4.66	4.11	4.25	4.16	4.75	42.97	4.3	TRUE
327	Soweto	Eldorado Park (6)	10	07b	2009-01-08	03e	60	both	Individual	4	4	3.87	3.77	3.91	4	3.66	4	4	4	39.21	3.92	TRUE
328	Soweto	Eldorado Park (6)	10	03b	2009-01-09	46	60	both	Individual	4.38	4.28	4.37	4.55	4.66	4.5	4.1	4.5	4.5	4.66	44.5	4.45	TRUE
329	Soweto	Eldorado Park (6)	20	07b	2009-01-20	46	60	both	Individual	4.3	4.28	3.66	4	4.33	4.33	4	4.75	4.42	4.66	42.73	4.27	TRUE
330	Soweto	Thulani (9)	92	47	2009-01-28	72	60	both	Individual	4	3.85	4	3.88	4.27	4	4	4.25	4.16	4.6	41.01	4.1	TRUE
331	Soweto	Eldorado Park (6)	15	07b	2009-02-10	46	60	both	Individual	4.23	4.28	4.44	4.44	4.41	4.5	4.33	5	4.66	4.16	44.45	4.45	TRUE
332	Soweto	Eldorado Park (6)	15	07e	2009-02-10	46	65	both	Individual	4.07	4	4	3.77	4	3.83	4	3.5	4	3.16	38.33	3.83	TRUE
333	Soweto	Mapetla (2)	05	03d	2009-02-13	04a	45	both	Individual	3.8	3.7	3.8	3.8	3.9	3.7	3.8	4	3.8	3.8	38.1	3.81	TRUE
335	Soweto	Eldorado Park (6)	23	03b	2009-02-16	46	60	both	Individual	4.3	4.28	4.44	4.22	4.08	4	4	5	4	4.66	42.98	4.3	TRUE
334	Soweto	Mapetla (2)	08	06d	2009-02-16	04a	60	both	Individual	3.9	3.7	4	3.8	3.9	3.8	4	4	3.7	4	38.8	3.88	TRUE
337	Soweto	Eldorado Park (6)	16	07e	2009-02-24	46	75	both	Individual	4.3	4.71	4.11	4.66	4.41	4.28	4.44	5	4.5	4.5	44.91	4.49	TRUE
336	Soweto	Eldorado Park (6)	16	07b	2009-02-24	46	60	both	Individual	4.61	4.71	4.62	4.55	4.58	4.57	4.77	5	4.71	4.66	46.78	4.68	TRUE
338	Soweto	Mapetla (2)	01	06d	2009-03-23	04a	45	both	Individual	3.92	3.85	3.88	3.88	3.83	3.85	3.88	4	3.71	3.83	38.63	3.86	TRUE
339	Soweto	Mapetla (2)	01	03d	2009-03-26	04a	45	both	Individual	3.92	3.85	4	3.88	4	3.85	3.88	4	3.57	3.83	38.78	3.88	TRUE
340	Soweto	Thulani (9)	49	02b	2009-04-02	72	55	both	Individual	4.53	4.71	4.62	4.66	4.66	5	4.44	4.5	4.83	5	46.95	4.7	TRUE
341	Soweto	Mapetla (2)	07	07a	2009-06-04	62	65	both	Individual	4.46	4.71	4.55	4.44	4.58	4.83	4.44	4.5	4.5	5	46.01	4.6	TRUE
342	Soweto	Eldorado Park (6)	15	07e	2009-06-17	03b	90	both	Individual	4.76	4	4.12	4	3.8	4.28	4	4	4	4.16	41.12	4.11	TRUE
343	Soweto	Mapetla (2)	08	03d	2009-07-07	86	50	both	Individual	4.69	4.71	4.77	4.66	4.75	4.83	4.55	4.75	4.66	4.75	47.12	4.71	TRUE
344	Soweto	Chiawelo (8)	33	07a	2009-07-07	07c	50	both	Individual	4.69	4.57	4.44	4.44	4.58	4.66	4.44	4.5	4.66	4.66	45.64	4.56	TRUE
345	Soweto	Mapetla (2)	08	06d	2009-07-08	46	65	both	Individual	4.53	4.57	4.55	4.66	4.66	4.57	4.55	4.75	4.57	4.66	46.07	4.61	TRUE
346	Soweto	Mapetla (2)	05	07b	2009-07-09	86	55	both	Individual	4.76	4.71	4.77	4.66	4.75	4.83	4.66	4.75	4.5	4.75	47.14	4.71	TRUE
347	Soweto	Mapetla (2)	05	07e	2009-07-10	46	70	both	Individual	4.53	4.42	4.44	4.44	4.58	4.57	4.66	5	4.71	4.66	46.01	4.6	TRUE
348	Soweto	Thulani (9)	40	02b	2009-07-10	41	40	both	Individual	4.07	4.28	4	4.11	4	4	4	4	4	4.3	40.76	4.08	TRUE
349	Soweto	Thulani (9)	92	47	2009-07-13	04a	60	both	Individual	3.92	3.42	3.77	3.88	3.83	3.71	3.77	3.75	3.85	3.66	37.56	3.76	TRUE
350	Soweto	Chiawelo (8)	84	03c	2009-07-14	07c	55	both	Individual	4.46	4.42	4.37	4.44	4.58	4.5	4.33	4.5	4.5	4.66	44.76	4.48	TRUE
									AVG	4.23652	4.23446	4.18228	4.12489	4.23283	4.21058	4.01619	4.26786	4.19318	4.31953	40.4117	4.21293

## Sheet: Swto PTSS IS Y-1
Entry Order	Site	Community Name	Venue	Counselor ID	Date of Evaluation	Evaluator	Session Length	Type of Session	Check Membership	Confidentiality	Basic Skills	Guiding Goal Setting	Critical Incident	GRAND TOTAL	GRAND AVERAGE	Narrative Comments
8	Soweto	Eldorado Park (6)	01	93	2006-07-11	73	120	Information Sharing	TRUE	FALSE	3.7	1.5	FALSE	5.2	2.6	TRUE
1	Soweto	Mapetla (2)	52	65	2006-07-19	Venice Mbowane	240	Information Sharing	FALSE	FALSE	4.07	3.75	FALSE	7.82	3.91	TRUE
4	Soweto	Eldorado Park (6)	01	75	2006-08-03	73	90	N/A	TRUE	FALSE	3.4	1.4	FALSE	5.2	2.6	TRUE
5	Soweto	Eldorado Park (6)	01	93	2006-08-10	73	90	N/A	TRUE	FALSE	3.7	1.6	FALSE	5.3	2.65	TRUE
3	Soweto	Chiawelo (8)	92	60	2006-08-15	75	120	Information Sharing	TRUE	FALSE	4.3	1.6	FALSE	5.9	2.95	TRUE
7	Soweto	Eldorado Park (6)	01	75	2006-08-29	73	140	N/A	TRUE	FALSE	3.6	1.6	FALSE	4.8	2.4	TRUE
6	Soweto	Mapetla (2)	01	65	2006-09-14	55	90	Information Sharing	TRUE	TRUE	2.6	3	FALSE	5.6	2.8	TRUE
9	Soweto	Mapetla (2)	01	65	2006-09-21	55	75	Information Sharing	TRUE	TRUE	3	3.2	FALSE	6.2	3.1	TRUE
13	Soweto	Eldorado Park (6)	01	71	2006-09-28	93	120	Support Group	FALSE	TRUE	2.7	3.5	FALSE	6.2	3.1	TRUE
10	Soweto	Mapetla (2)	53	81	2006-10-03	74	90	Information Sharing	TRUE	TRUE	3.6	3.3	FALSE	6.93	3.46	TRUE
11	Soweto	Eldorado Park (6)	01	71	2006-10-03	73	56	Information Sharing	FALSE	TRUE	2.79	3	FALSE	5.79	2.89	TRUE
12	Soweto	Eldorado Park (6)	01	93	2006-10-03	73	120	Information Sharing	TRUE	TRUE	3.14	3.6	FALSE	6.74	3.37	TRUE
14	Soweto	Eldorado Park (6)	01	71	2006-10-09	73	120	Information Sharing	FALSE	TRUE	3.14	3	FALSE	6.14	3.07	TRUE
15	Soweto	Chiawelo (8)	92	60	2006-10-10	74	90	Information Sharing	FALSE	FALSE	4.3	4	FALSE	8.3	4.15	TRUE
16	Soweto	Mapetla (2)	01	81	2006-10-26	55	120	Information Sharing	FALSE	TRUE	3	3	FALSE	6	3	TRUE
17	Soweto	Eldorado Park (6)	01	93	2006-10-27	73	120	Information Sharing	TRUE	TRUE	4.08	4.33	FALSE	8.41	4.205	TRUE
18	Soweto	Eldorado Park (6)	01	71	2006-10-31	93	120	Information Sharing	FALSE	TRUE	3.2	3.5	FALSE	6.7	3.35	TRUE
19	Soweto	Mapetla (2)	01	65	2006-11-01	55	150	Information Sharing	FALSE	TRUE	3.21	3.4	FALSE	6.61	3.305	TRUE
20	Soweto	Chiawelo (8)	01	56	2006-11-01	74	120	Information Sharing	FALSE	TRUE	3	3.3	FALSE	6.3	3.15	TRUE
21	Soweto	Eldorado Park (6)	68	93	2006-11-07	74	120	Information Sharing	FALSE	TRUE	4.42	5	FALSE	9.42	4.71	TRUE
22	Soweto	Chiawelo (8)	01	60	2006-11-14	74	110	Information Sharing	FALSE	TRUE	4.33	5	FALSE	9.33	4.66	FALSE
23	Soweto	Eldorado Park (6)	67	71	2006-11-14	93	120	Information Sharing	TRUE	TRUE	3.83	4.66	FALSE	8.49	4.24	FALSE
25	Soweto	Mapetla (2)	01	65	2006-12-04	55	150	Information Sharing	FALSE	TRUE	3.85	4	FALSE	7.85	3.95	TRUE
26	Soweto	Chiawelo (8)	01	56	2006-12-06	60		Information Sharing	FALSE	TRUE	4.18	4	FALSE	8.18	4.09	TRUE
24	Soweto	Chiawelo (8)	01	56	2006-12-08	74	120	Information Sharing	FALSE	TRUE	4.5	5	FALSE	9.5	4.75	TRUE
27	Soweto	Mapetla (2)	01	65	2006-12-08	55	180	Information Sharing	FALSE	TRUE	3.9	4	FALSE	7.9	3.95	TRUE
28	Soweto	Chiawelo (8)	01	56	2006-12-11	60	120	Information Sharing	FALSE	TRUE	4.3	4.6	FALSE	8.9	4.45	TRUE
29	Soweto	Chiawelo (8)	01	56	2006-12-13	60	120	Information Sharing	FALSE	TRUE	4.46	4.25	FALSE	8.71	4.35	TRUE
43	Soweto	Mapetla (2)	01	81	2007-02-14	55	120	Information Sharing	FALSE	TRUE	3.92	4	FALSE	7.92	3.96	TRUE
30	Soweto	Mapetla (2)	01	81	2007-02-15	55	120	Information Sharing	FALSE	TRUE	2.78	3.8	FALSE	6.58	3.29	TRUE
31	Soweto	Mapetla (2)	01	65	2007-02-20	55	60	Information Sharing	FALSE	TRUE	3.85	4	FALSE	7.85	3.92	TRUE
32	Soweto	Mapetla (2)	01	65	2007-02-21	55	120	Information Sharing	FALSE	TRUE	3	3	FALSE	6	3	TRUE
33	Soweto	Mapetla (2)	01	65	2007-02-22	55	90	Information Sharing	FALSE	TRUE	4	4	FALSE	8	4	FALSE
34	Soweto	Mapetla (2)	01	65	2007-02-28	55	120	Information Sharing	FALSE	TRUE	4	4	FALSE	8	4	TRUE
35	Soweto	Mapetla (2)	01	81	2007-03-01	55	115		FALSE	TRUE	3.35	4	FALSE	7.35	3.67	TRUE
41	Soweto	Mapetla (2)	01	65	2007-03-07	55	120	Information Sharing	FALSE	TRUE	4.07	4	FALSE	8.07	4.03	TRUE
40	Soweto	Mapetla (2)	01	65	2007-03-08	55	150	Information Sharing	FALSE	TRUE	4	4	FALSE	8	4	TRUE
36	Soweto	Chiawelo (8)	01	56	2007-03-09	16	120	Information Sharing	FALSE	TRUE	4.92	5	FALSE	9.92	4.96	TRUE
39	Soweto	Mapetla (2)	01	65	2007-03-14	55	60	Information Sharing	FALSE	TRUE	4	4	FALSE	8	4	TRUE
38	Soweto	Chiawelo (8)	01	56	2007-03-19	16	120	Information Sharing	FALSE	TRUE	4.85	5	FALSE	9.85	4.92	TRUE
37	Soweto	Mapetla (2)	01	81	2007-03-22	55	95	Information Sharing	FALSE	TRUE	4	4	FALSE	8	4	TRUE
55	Soweto	Mapetla (2)	01	65	2007-03-27	55	120	Information Sharing	FALSE	TRUE	4.14	4	FALSE	8.14	4.07	TRUE
54	Soweto	Chiawelo (8)	01	14	2007-03-27	74	180	Information Sharing	FALSE	TRUE	4.61	4.5	FALSE	9.11	4.55	TRUE
53	Soweto	Mapetla (2)	01	65	2007-03-28	55	120	Information Sharing	FALSE	TRUE	3.85	4	FALSE	7.85	3.92	TRUE
46	Soweto	Mapetla (2)	01	81	2007-03-29	55	120	Information Sharing	FALSE	TRUE	3.85	4	FALSE	7.85	3.92	TRUE
52	Soweto	Chiawelo (8)	01	56	2007-04-03	16	120	Information Sharing	FALSE	TRUE	5	5	FALSE	10	5	TRUE
50	Soweto	Chiawelo (8)	01	14	2007-04-04	16	120	Information Sharing	FALSE	TRUE	4.92	5	FALSE	9.92	4.96	TRUE
51	Soweto	Mapetla (2)	01	65	2007-04-04	55	135	Information Sharing	FALSE	TRUE	4	4	FALSE	8	4	TRUE
48	Soweto	Chiawelo (8)	01	56	2007-04-10	16	120	Information Sharing	FALSE	TRUE	5	5	FALSE	10	5	TRUE
47	Soweto	Chiawelo (8)	01	14	2007-04-16	16	120	Information Sharing	FALSE	TRUE	5	5	FALSE	10	5	TRUE
45	Soweto	Mapetla (2)	01	65	2007-04-19	55	60	Information Sharing	FALSE	TRUE	4	4	FALSE	8	4	TRUE
44	Soweto	Mapetla (2)	01	81	2007-04-26	55	60	Information Sharing	FALSE	TRUE	5	5	FALSE	10	5	TRUE
49	Soweto	Chiawelo (8)	01	14	2007-05-04	16	120	Information Sharing	FALSE	TRUE	5	5	FALSE	10	5	TRUE
66	Soweto	Mapetla (2)	01	65	2007-05-07	55	90	Information Sharing	FALSE	FALSE	5	5	FALSE	10	5	TRUE
71	Soweto	Eldorado Park (6)	01	93	2007-05-09	15	60	Information Sharing	FALSE	FALSE	3.6	4	FALSE	7.6	3.8	TRUE
69	Soweto	Mapetla (2)	01	65	2007-05-10	55	90	Support Group	TRUE	TRUE	4.64	4	FALSE	8.64	4.32	TRUE
65	Soweto	Thulani (9)	96	71	2007-05-10	75	120	Information Sharing	FALSE	TRUE	3.5	4	FALSE	7.5	3.75	TRUE
64	Soweto	Chiawelo (8)	01	14	2007-05-11	16	120	Information Sharing	FALSE	TRUE	5	5	FALSE	10	5	TRUE
67	Soweto	Mapetla (2)	01	81	2007-05-14	55	80	Information Sharing	FALSE	FALSE	4	4	FALSE	8	4	TRUE
63	Soweto	Mapetla (2)	01	81	2007-05-15	55	80	Information Sharing	FALSE	FALSE	4.71	5	FALSE	9.71	4.85	TRUE
72	Soweto	Eldorado Park (6)	01	96	2007-05-16	15	75	Information Sharing	FALSE	FALSE	4.9	1	FALSE	6.59	3.295	TRUE
62	Soweto	Mapetla (2)	01	81	2007-05-17	55	90	Information Sharing	FALSE	TRUE	4.14	4	FALSE	8.14	4.07	TRUE
61	Soweto	Thulani (9)	96	71	2007-05-21	75	120	Information Sharing	FALSE	TRUE	3.7	4.2	FALSE	7.9	3.95	TRUE
73	Soweto	Chiawelo (8)	01	56	2007-05-22	16	120	Information Sharing	FALSE	TRUE	5	5	FALSE	10	5	TRUE
68	Soweto	Mapetla (2)	01	65	2007-05-22	55	80	Information Sharing	FALSE	FALSE	5	5	FALSE	10	5	TRUE
70	Soweto	Mapetla (2)	01	65	2007-05-24	55	120	Support Group	TRUE	TRUE	5	5	FALSE	10	5	TRUE
74	Soweto	Mapetla (2)	01	65	2007-05-28	55	180	Information Sharing	FALSE	TRUE	5	5	FALSE	10	5	TRUE
75	Soweto	Mapetla (2)	01	65	2007-05-29	55	240	Information Sharing	FALSE	TRUE	5	5	FALSE	10	5	TRUE
60	Soweto	Chiawelo (8)	01	56	2007-05-29	16	120	Information Sharing	FALSE	TRUE	5	5	FALSE	10	5	TRUE
59	Soweto	Thulani (9)	96	17	2007-05-30	75	120	Information Sharing	FALSE	TRUE	3.8	3.8	FALSE	7.6	3.8	TRUE
58	Soweto	Chiawelo (8)	01	14	2007-05-30	16	120	Information Sharing	FALSE	TRUE	5	5	FALSE	10	5	TRUE
57	Soweto	Thulani (9)	96	71	2007-05-30	75	120	Information Sharing	FALSE	TRUE	4.4	4.6	FALSE	9	4.5	TRUE
76	Soweto	Mapetla (2)	01	81	2007-06-04	55	120	Information Sharing	FALSE	TRUE	5	5	FALSE	10	5	TRUE
77	Soweto	Mapetla (2)	01	81	2007-06-05	55	120	Information Sharing	FALSE	TRUE	5	5	FALSE	10	5	TRUE
78	Soweto	Mapetla (2)	01	65	2007-06-06	55	120	Information Sharing	FALSE	TRUE	5	5	FALSE	10	5	TRUE
79	Soweto	Chiawelo (8)	01	14	2007-06-06	16	120	Information Sharing	FALSE	TRUE	5	5	FALSE	10	5	TRUE
80	Soweto	Chiawelo (8)	01	14	2007-06-11	16	120	Information Sharing	FALSE	TRUE	5	5	FALSE	10	5	TRUE
82	Soweto	Eldorado Park (6)	01	96	2007-06-12	15	120	Information Sharing	FALSE	FALSE	3.5	4	FALSE	7.5	3.75	TRUE
83	Soweto	Chiawelo (8)	01	56	2007-06-12	16	120	Information Sharing	FALSE	TRUE	5	5	FALSE	10	5	TRUE
81	Soweto	Thulani (9)	96	71	2007-06-12	75	90	Information Sharing	FALSE	TRUE	5	5	FALSE	10	5	TRUE
84	Soweto	Mapetla (2)	01	65	2007-06-19	55	180	Information Sharing	FALSE	TRUE	5	5	FALSE	10	5	TRUE
85	Soweto	Mapetla (2)	01	81	2007-06-21	55	90	Information Sharing	FALSE	TRUE	5	5	FALSE	10	5	TRUE
86	Soweto	Mapetla (2)	01	65	2007-06-22	55	90	Information Sharing	FALSE	TRUE	5	5	FALSE	10	5	TRUE
87	Soweto	Eldorado Park (6)	01	93	2007-06-25	15	150	Information Sharing	TRUE	TRUE	4.14	4.2	FALSE	8.34	4.17	TRUE
88	Soweto	Chiawelo (8)	01	56	2007-06-28	16	120	Information Sharing	FALSE	TRUE	5	5	FALSE	10	5	TRUE
89	Soweto	Chiawelo (8)	01	14	2007-06-29	16	120	Information Sharing	FALSE	TRUE	5	5	FALSE	10	5	TRUE
										AVG	4.20279	4.13012		8.34128	4.17017

## Sheet: Swto PTSS IS Y-2
Entry Order	Site	Community Name	Venue	Counselor ID	Date of Evaluation	Evaluator	Session Length	Type of Session	Check Membership	Confidentiality	Basic Skills	Guiding Goal Setting	Critical Incident	GRAND TOTAL	GRAND AVERAGE	Narrative Comments
90	Soweto	Eldorado Park (6)	01	93	2007-07-02	15	150	Information Sharing	TRUE	TRUE	4.3	4.4	FALSE	8.7	4.35	TRUE
91	Soweto	Chiawelo (8)	01	56	2007-07-04	16	120	Information Sharing	FALSE	TRUE	5	5	FALSE	10	5	TRUE
92	Soweto	Chiawelo (8)	01	14	2007-07-09	16	120	Information Sharing	FALSE	TRUE	5	5	FALSE	10	5	TRUE
93	Soweto	Mapetla (2)	01	65	2007-07-09	55	120	Information Sharing	FALSE	TRUE	5	5	FALSE	10	5	TRUE
94	Soweto	Chiawelo (8)	01	56	2007-07-10	16	120	Information Sharing	FALSE	TRUE	5	5	FALSE	10	5	TRUE
95	Soweto	Mapetla (2)	01	65	2007-07-10	55	80		FALSE	TRUE	5	5	FALSE	10	5	TRUE
96	Soweto	Thulani (9)	96	71	2007-07-19	75	120	Information Sharing	FALSE	TRUE	4.7	5	FALSE	9.7	4.85	TRUE
97	Soweto	Thulani (9)	96	17	2007-07-25	75	105	Information Sharing	FALSE	TRUE	3.6	4	FALSE	7.6	3.8	TRUE
98	Soweto	Chiawelo (8)	01	14	2007-08-02	16	120	Information Sharing	FALSE	TRUE	5	5	FALSE	10	5	TRUE
99	Soweto	Chiawelo (8)	01	56	2007-08-06	16	120	Information Sharing	FALSE	TRUE	5	5	FALSE	10	5	TRUE
100	Soweto	Chiawelo (8)	01	14	2007-08-08	16	120	Information Sharing	FALSE	TRUE	5	5	FALSE	10	5	TRUE
101	Soweto	Chiawelo (8)	01	14	2007-08-16	16	120	Information Sharing	FALSE	TRUE	5	5	FALSE	10	5	TRUE
102	Soweto	Chiawelo (8)	01	56	2007-08-17	16	120	Information Sharing	FALSE	TRUE	5	5	FALSE	10	5	TRUE
103	Soweto	Chiawelo (8)	01	56	2007-08-20	16	120	Information Sharing	FALSE	TRUE	5	5	FALSE	10	5	TRUE
104	Soweto	Mapetla (2)	56	65	2007-08-28	55	120	Support Group	TRUE	TRUE	4.85	4	FALSE	8.85	4.43	TRUE
106	Soweto	Thulani (9)	96d	17	2007-08-29	64	120	Information Sharing	FALSE	TRUE	4.64	4	FALSE	8.64	4.32	TRUE
105	Soweto	Mapetla (2)	56	81	2007-08-29	55	180	Information Sharing	FALSE	TRUE	5	5	FALSE	10	5	TRUE
109	Soweto	Thulani (9)	96d	71	2007-08-30	64	120	Information Sharing	FALSE	TRUE	4.64	4	FALSE	8.64	4.32	TRUE
107	Soweto	Eldorado Park (6)	01	96	2007-08-30	15	90	Information Sharing	TRUE	TRUE	3.2	3.6	FALSE	6.8	3.4	TRUE
108	Soweto	Eldorado Park (6)	01	53	2007-08-30	15	60	Information Sharing	FALSE	FALSE	2.8	2.6	FALSE	5.4	2.7	TRUE
110	Soweto	Eldorado Park (6)	01	96	2007-09-06	15	225	Information Sharing	TRUE	TRUE	3.5	3.8	FALSE	7.3	3.65	TRUE
111	Soweto	Thulani (9)	96d	71	2007-09-06	64	125		FALSE	TRUE	4.5	4.25	FALSE	8.75	4.38	TRUE
112	Soweto	Eldorado Park (6)	01	96	2007-09-07	15	220		FALSE	TRUE	3.6	3.8	FALSE	7.4	3.7	TRUE
113	Soweto	Mapetla (2)	56	65	2007-09-11	55	120	Support Group	TRUE	TRUE	4.85	5	FALSE	9.85	4.93	TRUE
114	Soweto	Mapetla (2)	56	65	2007-09-12	55	120	Information Sharing	FALSE	TRUE	5	5	FALSE	10	5	TRUE
115	Soweto	Chiawelo (8)	01	56	2007-09-13	16	120		FALSE	TRUE	5	5	FALSE	10	5	TRUE
116	Soweto	Chiawelo (8)	01	56	2007-09-19	16	120	Information Sharing	FALSE	TRUE	5	5	FALSE	10	5	TRUE
117	Soweto	Chiawelo (8)	01	14	2007-09-20	16	120	Information Sharing	FALSE	TRUE	5	5	FALSE	10	5	TRUE
118	Soweto	Mapetla (2)	56	65	2007-10-04	55	120	Information Sharing	FALSE	TRUE	5	5	FALSE	10	5	TRUE
119	Soweto	Chiawelo (8)	01	14	2007-10-10	16	120	Information Sharing	FALSE	TRUE	5	5	FALSE	10	5	TRUE
120	Soweto	Chiawelo (8)	01	56	2007-10-16	16	120	Information Sharing	FALSE	TRUE	5	5	FALSE	10	5	TRUE
121	Soweto	Chiawelo (8)	07	14	2007-10-19	16	120		FALSE	TRUE	5	5	FALSE	10	5	TRUE
122	Soweto	Thulani (9)	96d	71	2007-10-25	64	135		FALSE	TRUE	5	4	FALSE	9	4.5	TRUE
123	Soweto	Chiawelo (8)	01	14	2007-10-30	16	120		FALSE	TRUE	5	5	FALSE	10	5	TRUE
124	Soweto	Chiawelo (8)	01	14	2007-11-07	16	120	Information Sharing	FALSE	TRUE	5	5	FALSE	10	5	TRUE
125	Soweto	Thulani (9)	96d	71	2007-11-29	64	120		FALSE	TRUE	5	4.6	FALSE	9.6	4.8	TRUE
126	Soweto	Thulani (9)	96d	71	2007-12-05	64	105		FALSE	TRUE	5	4.6	FALSE	9.6	4.8	TRUE
127	Soweto	Thulani (9)	96d	17	2007-12-06	64	105		FALSE	TRUE	4.93	4.8	FALSE	9.73	4.87	TRUE
128	Soweto	Thulani (9)	96d	71	2008-01-24	64	150	Information Sharing	FALSE	TRUE	5	5	FALSE	10	5	TRUE
129	Soweto	Thulani (9)	96d	71	2008-01-31	64	105	Information Sharing	FALSE	TRUE	4.57	4.75	FALSE	9.32	4.66	TRUE
130	Soweto	Eldorado Park (6)	69A	53	2008-02-05	15	180	Information Sharing	FALSE	TRUE	4.2	3.7	FALSE	7.9	3.95	TRUE
131	Soweto	Mapetla (2)	56	65	2008-02-06	55	180	Information Sharing	FALSE	TRUE	4.5	4.75	FALSE	9.25	4.63	TRUE
132	Soweto	Eldorado Park (6)	69A	53	2008-02-07	15	180	Information Sharing	FALSE	FALSE	4	4	FALSE	8	4	TRUE
133	Soweto	Mapetla (2)	50a	65	2008-02-08	55	180	Support Group	TRUE	TRUE	4.64	3.2	FALSE	7.84	3.92	TRUE
134	Soweto	Thulani (9)	96d	17	2008-02-22	64	105	Information Sharing	FALSE	TRUE	4.86	4.5	FALSE	9.36	4.68	TRUE
135	Soweto	Mapetla (2)	50	81	2008-03-03	55	60	Information Sharing	FALSE	TRUE	4	4	FALSE	8	4	TRUE
136	Soweto	Thulani (9)	96d	17	2008-03-04	64	110		FALSE	TRUE	4.5	4.5	FALSE	9	4.5	TRUE
137	Soweto	Mapetla (2)	56	65	2008-03-11	55	120	Information Sharing	FALSE	TRUE	3.78	4	FALSE	7.78	3.89	TRUE
138	Soweto	Thulani (9)	96d	71	2008-03-27	64	110	Information Sharing	FALSE	TRUE	4.5	4.75	FALSE	9.25	4.63	TRUE
139	Soweto	Thulani (9)	96d	17	2008-04-03	64	90	Information Sharing	FALSE	TRUE	4.85	5	FALSE	9.85	4.93	TRUE
140	Soweto	Eldorado Park (6)	92	96	2008-04-08	53	120	Information Sharing	FALSE	TRUE	4	4	FALSE	8	4	TRUE
141	Soweto	Thulani (9)	96d	17	2008-04-24	64	105	Information Sharing	FALSE	TRUE	4.78	4.75	FALSE	9.53	4.77	TRUE
143	Soweto	Mapetla (2)	53	81	2008-05-19	55	120	Information Sharing	FALSE	TRUE	5	5	FALSE	10	5	TRUE
144	Soweto	Thulani (9)	96d	17	2008-06-04	64	90		FALSE	TRUE	4.78	4.75	FALSE	9.53	4.77	TRUE
145	Soweto	Mapetla (2)	56	81	2008-06-19	55	120		FALSE	TRUE	3.85	3.2	FALSE	7.05	3.53	TRUE
146	Soweto	Eldorado Park (6)	01	66	2008-06-20	53	90		TRUE	TRUE	3		FALSE	3	3	TRUE
										AVG	4.60571	4.55091		9.07536	4.56536

## Sheet: Swto PTSS IS Y-3
Entry Order	Site	Community Name	Venue	Counselor ID	Date of Evaluation	Evaluator	Session Length	Type of Session	Check Membership	Confidentiality	Basic Skills	Guiding Goal Setting	Critical Incident	GRAND TOTAL	GRAND AVERAGE	Narrative Comments
147	Soweto	Mapetla (2)	56	65	2008-07-07	55	120	Information Sharing	FALSE	TRUE	4.07	4.2	FALSE	8.27	4.14	TRUE
148	Soweto	Thulani (9)	96d	17	2008-07-10	64	125		FALSE	TRUE	5	5	FALSE	10	5	TRUE
149	Soweto	Mapetla (2)	56	65	2008-07-18	55	120		FALSE	TRUE	3.85	4	FALSE	7.85	3.93	TRUE
150	Soweto	Chiawelo (8)	01	02c	2008-07-28	03a	120	Information Sharing	FALSE	TRUE	4	4	FALSE	8	4	TRUE
151	Soweto	Thulani (9)	96d	92	2008-07-31	75	60	Information Sharing	FALSE	FALSE	3.5	3.2	FALSE	6.7	3.35	TRUE
152	Soweto	Eldorado Park (6)	01	66	2008-08-26	53	360	Information Sharing	TRUE	TRUE	3.07	2.75	FALSE	5.82	2.91	TRUE
153	Soweto	Mapetla (2)	56	65	2008-09-09	55	120	Information Sharing	FALSE	TRUE	3.71	3.8	FALSE	7.51	3.76	TRUE
154	Soweto	Thulani (9)	92	92	2008-09-18	64	120	Information Sharing	FALSE	FALSE	3.42	3.25	FALSE	6.67	3.34	TRUE
155	Soweto	Thulani (9)	96d	92	2008-09-29	64	105	Information Sharing	FALSE	TRUE	2.78	3	FALSE	5.78	2.89	TRUE
156	Soweto	Chiawelo (8)	01	71	2008-10-28	03a	180	Information Sharing	FALSE	TRUE	5	4.75	FALSE	9.75	4.88	TRUE
157	Soweto	Eldorado Park (6)	69a	02E	2008-11-03	53	240	Information Sharing	TRUE	TRUE	3	2.4	FALSE	5.4	2.7	TRUE
158	Soweto	Eldorado Park (6)	69a	66	2008-11-05	53	240	Information Sharing	TRUE	TRUE	2.7	2.8	FALSE	5.5	2.75	TRUE
159	Soweto	Thulani (9)	96d	92	2008-11-17	64	120	Information Sharing	FALSE	TRUE	2.64	2.5	FALSE	5.14	2.57	TRUE
160	Soweto	Chiawelo (8)	01	02c	2009-01-13	03a	130	Information Sharing	FALSE	TRUE	5	5	FALSE	10	5	TRUE
161	Soweto	Thulani (9)	96d	92	2009-01-19	64	180	Information Sharing	FALSE	TRUE	2.57	2.25	FALSE	4.82	2.41	TRUE
162	Soweto	Thulani (9)	96d	83	2009-01-20	64	120	Information Sharing	FALSE	TRUE	2.57	2.25	FALSE	4.82	2.41	FALSE
163	Soweto	Eldorado Park (6)	67	66	2009-01-26	53	120	Information Sharing	TRUE	TRUE	2.92	2.6	FALSE	5.52	2.76	FALSE
164	Soweto	Thulani (9)	96d	83	2009-01-28	64	120	Information Sharing	FALSE	TRUE	2.92	2.75	FALSE	5.67	2.84	TRUE
165	Soweto	Thulani (9)	96d	92	2009-01-29	64	175	Information Sharing	FALSE	FALSE	2.78	2.5	FALSE	5.28	2.64	FALSE
166	Soweto	Thulani (9)	96d	83	2009-02-02	64	120	Information Sharing	FALSE	FALSE	3	2.75	FALSE	5.75	2.88	TRUE
167	Soweto	Eldorado Park (6)	67	66	2009-02-03	53	120	Information Sharing	TRUE	TRUE	2.28	2.4	FALSE	4.68	2.34	TRUE
168	Soweto	Thulani (9)	96d	92	2009-02-03	64	180	Information Sharing	FALSE	FALSE	2.92	2.75	FALSE	5.67	2.84	TRUE
169	Soweto	Chiawelo (8)	01	71	2009-02-04	03a	120	Information Sharing	FALSE	TRUE	5	4	FALSE	9	4.5	TRUE
170	Soweto	Eldorado Park (6)	67	66	2009-02-09	53	120	Information Sharing	TRUE	TRUE	3.64	3.8	FALSE	7.44	3.72	TRUE
171	Soweto	Mapetla (2)	50	65	2009-02-11	64	110	Information Sharing	FALSE	TRUE	3.35	3.25	FALSE	6.6	3.3	TRUE
172	Soweto	Eldorado Park (6)	69a	02E	2009-02-11	53	45	Information Sharing	TRUE	TRUE	4	4	FALSE	8	4	FALSE
173	Soweto	Eldorado Park (6)	69a	02E	2009-02-17	53	45	Information Sharing	TRUE	TRUE	4	4	FALSE	8	4	TRUE
174	Soweto	Eldorado Park (6)	01	66	2009-02-18	53	120	Information Sharing	TRUE	TRUE	2.92	2.66	FALSE	5.58	2.79	TRUE
175	Soweto	Eldorado Park (6)	64	66	2009-02-18	04b	90	Information Sharing	FALSE	TRUE	2.71	3	FALSE	5.71	2.86	TRUE
176	Soweto	Thulani (9)	96d	92	2009-03-04	64	105	Information Sharing	FALSE	TRUE	3	3	FALSE	6	3	TRUE
177	Soweto	Chiawelo (8)	01	02c	2009-03-18	03a	150	Information Sharing	FALSE	TRUE	5	5	FALSE	10	5	TRUE
178	Soweto	Chiawelo (8)	01	71	2009-03-18	03a	120	Information Sharing	FALSE	TRUE	4.9	5	FALSE	9.9	4.95	TRUE
179	Soweto	Eldorado Park (6)	69	02E	2009-03-25	53	45	Information Sharing	TRUE	TRUE	4.64	4.25	FALSE	8.89	4.45	FALSE
180	Soweto	Eldorado Park (6)	68	66	2009-03-25	53	120	Information Sharing	TRUE	TRUE	4.42	4	FALSE	8.42	4.21	TRUE
181	Soweto	Thulani (9)	96d	83	2009-03-27	64	95	Information Sharing	FALSE	TRUE	4	4	FALSE	8	4	TRUE
182	Soweto	Thulani (9)	96d	92	2009-05-04	64	120	Information Sharing	FALSE	TRUE	3	2.75	FALSE	5.75	2.88	TRUE
183	Soweto	Eldorado Park (6)	67	02E	2009-05-08	53	360	Information Sharing	TRUE	TRUE	5	5	FALSE	10	5	FALSE
185	Soweto	Chiawelo (8)	01	71	2009-05-12	03a	120		FALSE	TRUE	5	4	FALSE	9	4.5	TRUE
184	Soweto	Eldorado Park (6)	68	66	2009-05-13	53	240	Information Sharing	TRUE	TRUE	4.92	4.33	FALSE	9.25	4.63	TRUE
186	Soweto	Chiawelo (8)	01	02c	2009-05-13	03a	120	Information Sharing	FALSE	TRUE	5	5	FALSE	10	5	TRUE
187	Soweto	Eldorado Park (6)	01	02E	2009-06-11	53	120	Information Sharing	TRUE	TRUE	4.92	5	FALSE	9.92	4.96	TRUE
188	Soweto	Eldorado Park (6)	57	66	2009-07-03	53	120	Information Sharing	TRUE	TRUE	4.78	4.2	FALSE	8.98	4.49	TRUE
										AVG	3.75952	3.59857		7.3581	3.68048

## Sheet: Graph Soweto Avg Annual Scores
	Year 1 (~ 6/06 - 6/07)	Year 2 (~ 6/07 - 6/08)	Year 3 (~ 6/08 - 6/09)
CM	4.43832	4.72758	4.75533
VCT	4.36027	4.49453	4.21293
PTSS IS	4.17017	4.56536	3.68048
